# Supplementary material for: Evolutionary origin of regulatory regions of retrogenes in Drosophila
Source: BMC Genomics. 2008 May 22;9:241. doi: 10.1186/1471-2164-9-241 (PMC2413143; doi:10.1186/1471-2164-9-241)
Supplement: Additional file 2 — Complete data of unique and predominant expression of retrogenes and neighboring genes from FlyAtlas. [file 1471-2164-9-241-S2.xls]

## Sheet: RETROGENES
Searching for CG2718-RB through 18771 annotations produced 1 hits
glutamine synthetase I (Gs1) CG2718; FBgn0001142; 1632852_s_at
Accessions: NP_476570.1; /// NP_722606.1; NM_057222; /// NM_164367;
GeneOntology: 0006541 / glutamine metabolic process ; 0006542 / glutamine biosynthetic process ; 0006807 / nitrogen compound metabol
BDGP gene expression has embryonic in situ data for Gs1: 32 pix of staining in 14 body parts.
Homophila reports that CG2718 is a close match (2e-133) to human gene GLUL;GLNS (NP_002056), a gene associated with Glutamine deficiency, congenital, 610015 (3).
BioGrid reports that CG2718 interacts with CG31534 CG5099 CG6945 CG8204 CG8568 CG9654 .
VDRC has 1 RNAi stocks for FBgn0001142 available for purchase.
Tissue	mRNA Signal	Present Call	Enrichment	Affy Call
Brain	1158 ± 19	4 of 4	1.7	Up
Head	1107 ± 17	4 of 4	1.6	Up
Thoracicoabdominal ganglion	1470 ± 23	4 of 4	2.2	Up
Crop	1130 ± 23	4 of 4	1.7	Up
Midgut	492 ± 22	4 of 4	0.7	Down
Tubule	2182 ± 126	4 of 4	3.2	Up
Hindgut	262 ± 5	4 of 4	0.4	Down
Ovary	1086 ± 42	4 of 4	1.6	Up
Testis	76 ± 5	4 of 4	0.1	Down
Male accessory glands	12 ± 2	4 of 4	0	Down
Adult carcass	701 ± 27	4 of 4	1	None
Larval tubule	3284 ± 90	4 of 4	4.9	Up
Larval fat body	5374 ± 529	4 of 4	8	Up
Whole fly	673 ± 23	4 of 4
Searching for CG10838-RA through 18771 annotations produced 1 hits
robl22E (robl22E) CG10838; FBgn0028570; 1631862_at
Accessions: NP_608667.1; NM_134823;
GeneOntology: 0006928 / cell motility ; 0007018 / microtubule-based movement /
BioGrid reports that CG10838 interacts with CG30409 CG31275 CG11981 CG12891 CG1780 .
VDRC has 1 RNAi stocks for FBgn0028570 available for purchase.
Tissue	mRNA Signal	Present Call	Enrichment	Affy Call
Brain	2 ± 1	0 of 4	0.1	Down
Head	6 ± 1	0 of 4	0.2	Down
Thoracicoabdominal ganglion	6 ± 3	0 of 4	0.2	Down
Crop	1 ± 0	0 of 4	0	Down
Midgut	3 ± 1	0 of 4	0.1	Down
Tubule	3 ± 1	0 of 4	0.1	Down
Hindgut	4 ± 1	0 of 4	0.1	Down
Ovary	5 ± 1	0 of 4	0.2	Down
Testis	455 ± 15	4 of 4	13.5	Up
Male accessory glands	2 ± 0	0 of 4	0.1	Down
Adult carcass	13 ± 6	0 of 4	0.4	None
Larval tubule	6 ± 1	0 of 4	0.2	Down
Larval fat body	52 ± 22	4 of 4	1.5	None
Whole fly	33 ± 1	4 of 4
Searching for CG9564-RA through 18771 annotations produced 1 hits
Trypsin 29F (Try29F) CG9564; FBgn0015316; 1636611_at
Accessions: NP_523518.2; NM_078794;
GeneOntology: 0006457 / protein folding ; 0006508 / proteolysis ; 0006508 / proteolysis /
Homophila reports that CG9564 is a close match (6e-16) to human gene F7 (NP_062562), a gene associated with Factor VII deficiency (3);{Myocardial infarction, decreased susceptibility to} (3).
VDRC has 3 RNAi stocks for FBgn0015316 available for purchase.
Tissue	mRNA Signal	Present Call	Enrichment	Affy Call
Brain	49 ± 2	4 of 4	1	None
Head	17 ± 0	1 of 4	0.4	None
Thoracicoabdominal ganglion	43 ± 1	4 of 4	0.9	None
Crop	7 ± 0	0 of 4	0.1	None
Midgut	542 ± 40	4 of 4	10.8	Up
Tubule	8 ± 4	0 of 4	0.2	Down
Hindgut	274 ± 70	4 of 4	5.5	Up
Ovary	3 ± 1	0 of 4	0.1	None
Testis	29 ± 2	4 of 4	0.6	None
Male accessory glands	3 ± 1	0 of 4	0.1	None
Adult carcass	4 ± 2	0 of 4	0.1	None
Larval tubule	5 ± 1	0 of 4	0.1	None
Larval fat body	10 ± 2	1 of 4	0.2	None
Whole fly	50 ± 15	3 of 4
Searching for CG8602-RA through 18771 annotations produced 1 hits
CG8602 (CG8602) CG8602; FBgn0035763; 1632481_at
Accessions: NP_648103.1; NM_139846;
GeneOntology: 0006810 / transport ; 0006811 / ion transport ; 0006812 / cation transport ; 0006858 / extracellular transport /
BDGP gene expression has embryonic in situ data for CG8602: 44 pix of staining in 8 body parts.
Tissue	mRNA Signal	Present Call	Enrichment	Affy Call
Brain	545 ± 16	4 of 4	0.9	None
Head	806 ± 18	4 of 4	1.4	Up
Thoracicoabdominal ganglion	649 ± 5	4 of 4	1.1	None
Crop	817 ± 6	4 of 4	1.4	Up
Midgut	344 ± 3	4 of 4	0.6	Down
Tubule	1105 ± 40	4 of 4	1.9	Up
Hindgut	702 ± 12	4 of 4	1.2	Up
Ovary	766 ± 26	4 of 4	1.3	Up
Testis	198 ± 9	4 of 4	0.3	Down
Male accessory glands	973 ± 14	4 of 4	1.6	Up
Adult carcass	782 ± 33	4 of 4	1.3	Up
Larval tubule	1619 ± 40	4 of 4	2.7	Up
Larval fat body	639 ± 79	4 of 4	1.1	None
Whole fly	596 ± 32	4 of 4
Searching for CG9150-RA through 18771 annotations produced 1 hits
CG9150 (CG9150) CG9150; FBgn0031775; 1623971_at
Accessions: NP_608991.1; NM_135147;
GeneOntology: 0008152 / metabolic process /
VDRC has 2 RNAi stocks for FBgn0031775 available for purchase.
Tissue	mRNA Signal	Present Call	Enrichment	Affy Call
Brain	10 ± 0	1 of 4	1.8	Up
Head	76 ± 5	4 of 4	13.8	Up
Thoracicoabdominal ganglion	2 ± 1	0 of 4	0.5	None
Crop	2 ± 0	0 of 4	0.5	None
Midgut	3 ± 2	0 of 4	0.7	None
Tubule	2 ± 0	0 of 4	0.4	Down
Hindgut	2 ± 1	0 of 4	0.4	None
Ovary	1 ± 0	0 of 4	0.3	Down
Testis	3 ± 0	0 of 4	0.6	None
Male accessory glands	6 ± 1	0 of 4	1.1	None
Adult carcass	2 ± 0	0 of 4	0.5	None
Larval tubule	3 ± 1	0 of 4	0.5	None
Larval fat body	5 ± 2	0 of 4	0.9	None
Whole fly	5 ± 1	1 of 4
Searching for CG8986-RA through 18771 annotations produced 1 hits
CG8986 (CG8986) CG8986; FBgn0033658; 1641005_at
Accessions: NP_610707.2; NM_136863;
Tissue	mRNA Signal	Present Call	Enrichment	Affy Call
Brain	1 ± 0	0 of 4	0.2	None
Head	2 ± 1	0 of 4	0.5	None
Thoracicoabdominal ganglion	1 ± 0	0 of 4	0.2	None
Crop	8 ± 2	0 of 4	1.5	None
Midgut	11 ± 1	0 of 4	1.9	None
Tubule	7 ± 0	0 of 4	1.3	None
Hindgut	17 ± 1	0 of 4	2.9	Up
Ovary	2 ± 1	0 of 4	0.4	None
Testis	1 ± 0	0 of 4	0.3	None
Male accessory glands	2 ± 0	0 of 4	0.4	None
Adult carcass	3 ± 0	0 of 4	0.6	None
Larval tubule	1 ± 0	0 of 4	0.3	None
Larval fat body	7 ± 2	0 of 4	1.2	None
Whole fly	5 ± 2	0 of 4
Searching for CG9573-RA through 18771 annotations produced 1 hits
CG9573 (CG9573) CG9573; FBgn0032089; 1632805_at
Accessions: NP_609269.1; NM_135425;
BDGP gene expression has embryonic in situ data for CG9573: 8 pix of staining in 3 body parts.
BioGrid reports that CG9573 interacts with CG9617 CG9930 .
VDRC has 2 RNAi stocks for FBgn0032089 available for purchase.
Tissue	mRNA Signal	Present Call	Enrichment	Affy Call
Brain	5 ± 1	0 of 4	0.3	Down
Head	7 ± 2	1 of 4	0.5	Down
Thoracicoabdominal ganglion	7 ± 1	0 of 4	0.5	Down
Crop	5 ± 0	0 of 4	0.4	Down
Midgut	11 ± 0	1 of 4	0.7	Down
Tubule	9 ± 0	1 of 4	0.6	Down
Hindgut	4 ± 1	0 of 4	0.3	Down
Ovary	7 ± 1	2 of 4	0.5	Down
Testis	96 ± 2	4 of 4	6.2	Up
Male accessory glands	9 ± 2	0 of 4	0.6	None
Adult carcass	10 ± 1	0 of 4	0.7	Down
Larval tubule	7 ± 0	0 of 4	0.5	Down
Larval fat body	33 ± 6	3 of 4	2.1	None
Whole fly	15 ± 1	4 of 4
Searching for CG9582-RA through 18771 annotations produced 1 hits
CG9582 (CG9582) CG9582; FBgn0032090; 1627022_at
Accessions: NP_609270.1; NM_135426;
GeneOntology: 0006810 / transport /
BDGP gene expression has embryonic in situ data for CG9582: 2 pix of staining in 1 body parts.
Homophila reports that CG9582 is a close match (9e-17) to human gene CAC;CACT;SLC25A20 (NP_000378), a gene associated with Carnitine-acylcarnitine translocase deficiency (3).
VDRC has 2 RNAi stocks for FBgn0032090 available for purchase.
Tissue	mRNA Signal	Present Call	Enrichment	Affy Call
Brain	1 ± 0	0 of 4	0.1	Down
Head	1 ± 0	0 of 4	0	Down
Thoracicoabdominal ganglion	2 ± 1	0 of 4	0.1	Down
Crop	2 ± 0	0 of 4	0.1	Down
Midgut	3 ± 1	0 of 4	0.1	Down
Tubule	1 ± 0	0 of 4	0.1	Down
Hindgut	3 ± 1	0 of 4	0.1	Down
Ovary	0 ± 0	0 of 4	0	Down
Testis	394 ± 11	4 of 4	12.1	Up
Male accessory glands	5 ± 2	0 of 4	0.2	Down
Adult carcass	5 ± 2	0 of 4	0.2	Down
Larval tubule	2 ± 0	0 of 4	0.1	Down
Larval fat body	31 ± 18	2 of 4	1	None
Whole fly	32 ± 3	4 of 4
Searching for CG5648-RA through 18771 annotations produced 1 hits
Prosalpha6T (Prosalpha6T) CG5648; FBgn0032492; 1641553_at
Accessions: NP_609623.1; NM_135779;
GeneOntology: 0006508 / proteolysis ; 0006511 / ubiquitin-dependent protein catabolic process /
Homophila reports that CG5648 is a close match (5e-25) to human gene P27K;PROS27;PSMA6 (NP_002782), a gene associated with {Myocardial infarcation, susceptibility to} (3).
BioGrid reports that CG5648 interacts with CG9014 .
VDRC has 1 RNAi stocks for FBgn0032492 available for purchase.
Tissue	mRNA Signal	Present Call	Enrichment	Affy Call
Brain	0 ± 0	0 of 4	0	Down
Head	1 ± 0	0 of 4	0	Down
Thoracicoabdominal ganglion	0 ± 0	0 of 4	0	Down
Crop	1 ± 0	0 of 4	0	Down
Midgut	2 ± 1	0 of 4	0	Down
Tubule	2 ± 0	0 of 4	0	Down
Hindgut	1 ± 0	0 of 4	0	Down
Ovary	0 ± 0	0 of 4	0	Down
Testis	725 ± 11	4 of 4	12.7	Up
Male accessory glands	57 ± 18	4 of 4	1	None
Adult carcass	8 ± 1	0 of 4	0.2	Down
Larval tubule	2 ± 0	0 of 4	0	Down
Larval fat body	59 ± 34	2 of 4	1	None
Whole fly	57 ± 2	4 of 4
Searching for CG4701-RA through 18771 annotations produced 1 hits					10
CG4701 (CG4701) CG4701; FBgn0028868; 1640373_at
Accessions: NP_609721.1; NM_135877;
GeneOntology: 0006886 / intracellular protein transport /
Homophila reports that CG4701 is a close match (4e-21) to human gene PAF2;PEX6;PXAAA1 (NP_000278), a gene associated with Peroxisomal biogenesis disorder, complementation group 4 (3);Peroxisomal biogenesis disorder, complementation group 6 (3).
BioGrid reports that CG4701 interacts with CG5094 CG8863 .
VDRC has 1 RNAi stocks for FBgn0028868 available for purchase.
Tissue	mRNA Signal	Present Call	Enrichment	Affy Call
Brain	0 ± 0	0 of 4	0	Down
Head	0 ± 0	0 of 4	0	Down
Thoracicoabdominal ganglion	2 ± 1	0 of 4	0	Down
Crop	2 ± 1	0 of 4	0	Down
Midgut	1 ± 0	0 of 4	0	Down
Tubule	4 ± 0	0 of 4	0.1	Down
Hindgut	2 ± 0	0 of 4	0	Down
Ovary	2 ± 0	0 of 4	0	Down
Testis	886 ± 23	4 of 4	13.6	Up
Male accessory glands	3 ± 1	0 of 4	0.1	Down
Adult carcass	3 ± 1	0 of 4	0	Down
Larval tubule	6 ± 2	0 of 4	0.1	Down
Larval fat body	80 ± 48	2 of 4	1.2	None
Whole fly	65 ± 1	4 of 4
Searching for CG7423-RA through 18771 annotations produced 1 hits
CG7423 (CG7423) CG7423; FBgn0030982; 1624966_at
Accessions: NP_573347.1; NM_133119;
VDRC has 2 RNAi stocks for FBgn0030982 available for purchase.
Tissue	mRNA Signal	Present Call	Enrichment	Affy Call
Brain	2 ± 0	0 of 4	0.2	Down
Head	6 ± 1	2 of 4	0.5	None
Thoracicoabdominal ganglion	3 ± 0	0 of 4	0.3	Down
Crop	4 ± 1	0 of 4	0.3	Down
Midgut	5 ± 1	0 of 4	0.4	Down
Tubule	7 ± 1	0 of 4	0.6	Down
Hindgut	4 ± 1	0 of 4	0.4	Down
Ovary	3 ± 1	2 of 4	0.3	Down
Testis	134 ± 10	4 of 4	10.4	Up
Male accessory glands	12 ± 5	0 of 4	0.9	None
Adult carcass	6 ± 2	0 of 4	0.5	None
Larval tubule	7 ± 1	0 of 4	0.6	None
Larval fat body	21 ± 7	3 of 4	1.6	None
Whole fly	13 ± 2	3 of 4
Searching for CG2528-RA through 18771 annotations produced 1 hits
CG2528 (CG2528) CG2528; FBgn0032969; 1629858_at
Accessions: NP_610129.1; NM_136285;
GeneOntology: 0006508 / proteolysis /
VDRC has 2 RNAi stocks for FBgn0032969 available for purchase.
Tissue	mRNA Signal	Present Call	Enrichment	Affy Call
Brain	3 ± 1	0 of 4	0.1	Down
Head	7 ± 0	0 of 4	0.1	Down
Thoracicoabdominal ganglion	1 ± 0	0 of 4	0	Down
Crop	3 ± 1	0 of 4	0.1	Down
Midgut	2 ± 0	0 of 4	0	Down
Tubule	2 ± 0	0 of 4	0	Down
Hindgut	4 ± 1	0 of 4	0.1	Down
Ovary	1 ± 0	0 of 4	0	Down
Testis	726 ± 22	4 of 4	14.4	Up
Male accessory glands	7 ± 3	0 of 4	0.1	Down
Adult carcass	7 ± 2	0 of 4	0.1	Down
Larval tubule	2 ± 1	0 of 4	0.1	Down
Larval fat body	67 ± 41	3 of 4	1.3	None
Whole fly	50 ± 2	4 of 4
Searching for CG9254-RA through 18771 annotations produced 1 hits
CG9254 (CG9254) CG9254; FBgn0028513; 1623055_at
Accessions: NP_609664.1; NM_135820;
GeneOntology: 0006796 / phosphate metabolic process ; 0006810 / transport ; 0006812 / cation transport ; 0006817 / phosphate transp
Interpro: IPR005828 // General substrate transporter // 4.1E-8 /// IPR005828 // General substrate transporter // 4.1E-8
Homophila reports that CG9254 is a close match (3e-84) to human gene SLC17A5;SIASD;SLD (NP_036566), a gene associated with Salla disease, 604369 (3);Sialic acid storage disorder, infantile, 269920 (3).
VDRC has 2 RNAi stocks for FBgn0028513 available for purchase.
Tissue	mRNA Signal	Present Call	Enrichment	Affy Call
Brain	3 ± 1	0 of 4	0	Down
Head	7 ± 1	0 of 4	0	Down
Thoracicoabdominal ganglion	10 ± 1	2 of 4	0	Down
Crop	6 ± 3	0 of 4	0	Down
Midgut	6 ± 2	0 of 4	0	Down
Tubule	10 ± 1	0 of 4	0	Down
Hindgut	8 ± 1	0 of 4	0	Down
Ovary	5 ± 1	0 of 4	0	Down
Testis	2491 ± 56	4 of 4	7.3	Up
Male accessory glands	17 ± 2	1 of 4	0	Down
Adult carcass	17 ± 5	2 of 4	0.1	Down
Larval tubule	8 ± 1	1 of 4	0	Down
Larval fat body	356 ± 166	4 of 4	1	None
Whole fly	343 ± 32	4 of 4
CG10839 (CG10839 /// DereCG10839 /// DsimCG10839 /// DyakCG10839) CG10839; FBgn0028858 /// FBgn0084442 /// FBgn0084636 /// FBgn0084735; 1626432_at
Accessions: NP_609776.1; NM_135932;
GeneOntology: 0007018 / microtubule-based movement /
Tissue	mRNA Signal	Present Call	Enrichment	Affy Call
Brain	6 ± 1	0 of 4	0.1	Down
Head	4 ± 1	0 of 4	0.1	Down
Thoracicoabdominal ganglion	6 ± 2	0 of 4	0.1	Down
Crop	9 ± 1	0 of 4	0.2	Down
Midgut	6 ± 1	0 of 4	0.1	Down
Tubule	3 ± 0	0 of 4	0.1	Down
Hindgut	3 ± 0	0 of 4	0.1	Down
Ovary	4 ± 1	0 of 4	0.1	Down
Testis	550 ± 29	4 of 4	10.2	Up
Male accessory glands	13 ± 2	0 of 4	0.2	Down
Adult carcass	10 ± 2	0 of 4	0.2	Down
Larval tubule	6 ± 1	0 of 4	0.1	Down
Larval fat body	74 ± 34	2 of 4	1.4	None
Whole fly	54 ± 1	4 of 4
CG5755 (CG5755) CG5755; FBgn0032664; 1641138_at
Accessions: NP_609864.1; NM_136020;
GeneOntology: 0006810 / transport /
Interpro: IPR001993 // Mitochondrial substrate carrier // 8.8E-6
VDRC has 1 RNAi stocks for FBgn0032664 available for purchase.
Tissue	mRNA Signal	Present Call	Enrichment	Affy Call
Brain	2 ± 0	0 of 4	0	Down
Head	5 ± 1	0 of 4	0.1	Down
Thoracicoabdominal ganglion	2 ± 0	0 of 4	0	Down
Crop	6 ± 0	1 of 4	0.1	Down
Midgut	4 ± 1	0 of 4	0.1	Down
Tubule	4 ± 0	0 of 4	0.1	Down
Hindgut	5 ± 2	1 of 4	0.1	Down
Ovary	3 ± 0	0 of 4	0	Down
Testis	1070 ± 18	4 of 4	14	Up
Male accessory glands	7 ± 1	0 of 4	0.1	Down
Adult carcass	11 ± 3	3 of 4	0.1	Down
Larval tubule	2 ± 0	0 of 4	0	Down
Larval fat body	154 ± 88	4 of 4	2	None
Whole fly	76 ± 3	4 of 4
Drosophila nuclear transport factor-2-related (Ntf-2r) CG10174; FBgn0032680; 1625502_at
Accessions: NP_609878.1; NM_136034;
GeneOntology: 0006606 / protein import into nucleus /
BioGrid reports that CG10174 interacts with CG12081 CG9495 .
VDRC has 1 RNAi stocks for FBgn0032680 available for purchase.
Tissue	mRNA Signal	Present Call	Enrichment	Affy Call
Brain	6 ± 1	0 of 4	0.2	Down
Head	10 ± 1	0 of 4	0.3	Down
Thoracicoabdominal ganglion	1 ± 0	0 of 4	0	Down
Crop	2 ± 0	0 of 4	0.1	Down
Midgut	7 ± 4	1 of 4	0.2	Down
Tubule	6 ± 0	0 of 4	0.2	Down
Hindgut	8 ± 3	0 of 4	0.3	Down
Ovary	5 ± 1	0 of 4	0.2	Down
Testis	313 ± 8	4 of 4	8.9	Up
Male accessory glands	17 ± 2	2 of 4	0.5	Down
Adult carcass	6 ± 2	0 of 4	0.2	Down
Larval tubule	6 ± 0	0 of 4	0.2	Down
Larval fat body	56 ± 25	3 of 4	1.6	None
Whole fly	35 ± 3	4 of 4
CG4706 (CG4706) CG4706; FBgn0037862; 1630300_at
Accessions: NP_650042.2; NM_141785;
GeneOntology: 0006099 / tricarboxylic acid cycle ; 0006099 / tricarboxylic acid cycle ; 0008152 / metabolic process ; 0008652 / ami
BDGP gene expression has embryonic in situ data for CG4706: 6 pix of staining in 1 body parts.
VDRC has 2 RNAi stocks for FBgn0037862 available for purchase.
Tissue	mRNA Signal	Present Call	Enrichment	Affy Call
Brain	2 ± 1	0 of 4	0.1	Down
Head	4 ± 2	0 of 4	0.1	Down
Thoracicoabdominal ganglion	2 ± 0	0 of 4	0.1	Down
Crop	6 ± 1	0 of 4	0.2	Down
Midgut	1 ± 0	0 of 4	0	Down
Tubule	5 ± 0	0 of 4	0.1	Down
Hindgut	3 ± 1	0 of 4	0.1	Down
Ovary	3 ± 1	0 of 4	0.1	Down
Testis	585 ± 13	4 of 4	14.5	Up
Male accessory glands	2 ± 0	0 of 4	0.1	Down
Adult carcass	2 ± 0	0 of 4	0.1	Down
Larval tubule	3 ± 2	0 of 4	0.1	Down
Larval fat body	51 ± 25	2 of 4	1.3	None
Whole fly	40 ± 3	4 of 4
Searching for CG8330-RA through 18771 annotations produced 1 hits
dtomboy40 (tomboy40) CG8330; FBgn0033074; 1624369_at
Accessions: NP_610213.1; NM_136369;
GeneOntology: 0006626 / protein targeting to mitochondrion ; 0006820 / anion transport /
VDRC has 3 RNAi stocks for FBgn0033074 available for purchase.
Tissue	mRNA Signal	Present Call	Enrichment	Affy Call
Brain	3 ± 1	1 of 4	0	Down
Head	3 ± 1	0 of 4	0	Down
Thoracicoabdominal ganglion	7 ± 0	0 of 4	0.1	Down
Crop	5 ± 1	0 of 4	0.1	Down
Midgut	6 ± 2	0 of 4	0.1	Down
Tubule	6 ± 0	0 of 4	0.1	Down
Hindgut	4 ± 2	0 of 4	0.1	Down
Ovary	1 ± 1	0 of 4	0	Down
Testis	1134 ± 8	4 of 4	13.8	Up
Male accessory glands	4 ± 2	0 of 4	0.1	Down
Adult carcass	13 ± 2	0 of 4	0.2	Down
Larval tubule	6 ± 0	0 of 4	0.1	Down
Larval fat body	109 ± 54	3 of 4	1.3	None
Whole fly	81 ± 3	4 of 4
CG4408 (CG4408) CG4408; FBgn0039073; 1626857_at
Accessions: NP_651141.2; NM_142884;
GeneOntology: 0006508 / proteolysis /
BDGP gene expression has embryonic in situ data for CG4408: 24 pix of staining in 5 body parts.
VDRC has 2 RNAi stocks for FBgn0039073 available for purchase.
Tissue	mRNA Signal	Present Call	Enrichment	Affy Call
Brain	19 ± 2	4 of 4	0.1	Down
Head	560 ± 59	4 of 4	1.9	Up
Thoracicoabdominal ganglion	18 ± 1	4 of 4	0.1	Down
Crop	16 ± 2	4 of 4	0.1	Down
Midgut	7 ± 0	0 of 4	0	Down
Tubule	17 ± 4	2 of 4	0.1	Down
Hindgut	38 ± 2	4 of 4	0.1	Down
Ovary	326 ± 11	4 of 4	1.1	None
Testis	3 ± 1	0 of 4	0	Down
Male accessory glands	16 ± 1	2 of 4	0.1	Down
Adult carcass	549 ± 54	4 of 4	1.8	Up
Larval tubule	39 ± 4	4 of 4	0.1	Down
Larval fat body	3185 ± 367	4 of 4	10.6	Up
Whole fly	299 ± 16	4 of 4
septin (Sep5) CG2916; FBgn0026361; 1624997_s_at					20
Accessions: NP_651961.1; /// NP_724632.1; NM_143704; /// NM_165578;
GeneOntology: 0000910 / cytokinesis ; 0000910 / cytokinesis ; 0006118 / electron transport ; 0007049 / cell cycle ; 0007067 / mito
BDGP gene expression has embryonic in situ data for Sep-05: 28 pix of staining in 23 body parts.
Homophila reports that CG2916 is a close match (3e-62) to human gene MSF;MSF1;NAPB;SEPT9 (NP_006631), a gene associated with Amyotrophy, hereditary neuralgic, 162100 (3);Leukemia, acute myeloid, therapy-related (1);Ovarian carcinoma (1).
VDRC has 2 RNAi stocks for FBgn0026361 available for purchase.
Tissue	mRNA Signal	Present Call	Enrichment	Affy Call
Brain	9 ± 0	4 of 4	0.2	Down
Head	5 ± 1	1 of 4	0.1	Down
Thoracicoabdominal ganglion	20 ± 2	4 of 4	0.4	Down
Crop	6 ± 2	1 of 4	0.1	Down
Midgut	14 ± 1	4 of 4	0.3	Down
Tubule	9 ± 1	2 of 4	0.2	Down
Hindgut	8 ± 1	4 of 4	0.2	Down
Ovary	102 ± 1	4 of 4	2	Up
Testis	18 ± 1	4 of 4	0.4	Down
Male accessory glands	14 ± 2	3 of 4	0.3	Down
Adult carcass	11 ± 2	1 of 4	0.2	Down
Larval tubule	9 ± 0	2 of 4	0.2	Down
Larval fat body	17 ± 3	3 of 4	0.3	Down
Whole fly	52 ± 2	4 of 4
Ribosomal protein S15Ab /// Ribosomal protein S15Aa (RpS15Aa /// RpS15Ab) CG12324 ///
Accessions: NP_524709.1; /// NP_610616.1; /// NP_727690.1; /// NP_727692.1; /// NP_727693.1; NM_079970; /// NM_136772; /// NM_167360; /// NM_167362; /// NM_167363;
GeneOntology: 0006412 / translation ; 0006412 / translation /
Tissue	mRNA Signal	Present Call	Enrichment	Affy Call
Brain	2460 ± 34	4 of 4	0.8	Down
Head	3646 ± 94	4 of 4	1.2	Up
Thoracicoabdominal ganglion	3042 ± 54	4 of 4	1	None
Crop	4391 ± 158	4 of 4	1.4	Up
Midgut	4118 ± 119	4 of 4	1.3	Up
Tubule	3193 ± 142	4 of 4	1	None
Hindgut	4050 ± 33	4 of 4	1.3	Up
Ovary	2806 ± 54	4 of 4	0.9	Down
Testis	761 ± 11	4 of 4	0.2	Down
Male accessory glands	7136 ± 92	4 of 4	2.3	Up
Adult carcass	4377 ± 89	4 of 4	1.4	Up
Larval tubule	3438 ± 13	4 of 4	1.1	Up
Larval fat body	5068 ± 559	4 of 4	1.6	Up
Whole fly	3162 ± 84	4 of 4
CG4960 (CG4960) CG4960; FBgn0039371; 1626010_at
Accessions: NP_651429.1; NM_143172;
GeneOntology: 0008283 / cell proliferation /
BioGrid reports that CG4960 interacts with CG9893 CG6251 .
VDRC has 3 RNAi stocks for FBgn0039371 available for purchase.
Tissue	mRNA Signal	Present Call	Enrichment	Affy Call
Brain	6 ± 1	1 of 4	0.2	Down
Head	7 ± 2	0 of 4	0.2	Down
Thoracicoabdominal ganglion	5 ± 1	0 of 4	0.1	Down
Crop	3 ± 1	0 of 4	0.1	Down
Midgut	5 ± 0	0 of 4	0.1	Down
Tubule	10 ± 0	2 of 4	0.2	Down
Hindgut	6 ± 1	1 of 4	0.2	Down
Ovary	3 ± 0	1 of 4	0.1	Down
Testis	436 ± 7	4 of 4	10.5	Up
Male accessory glands	13 ± 2	4 of 4	0.3	Down
Adult carcass	13 ± 1	0 of 4	0.3	Down
Larval tubule	8 ± 2	1 of 4	0.2	Down
Larval fat body	44 ± 19	3 of 4	1.1	None
Whole fly	41 ± 4	4 of 4
Vacuolar H-ATPase subunit D (Vha36) CG8186; FBgn0022097; 1624086_at
Accessions: NP_651987.1; NM_143730;
GeneOntology: 0006144 / purine base metabolic process ; 0006754 / ATP biosynthetic process ; 0006810 / transport ; 0006811 / ion tr
BDGP gene expression has embryonic in situ data for Vha36: 14 pix of staining in 11 body parts.
BioGrid reports that CG8186 interacts with CG8841 .
VDRC has 1 RNAi stocks for FBgn0022097 available for purchase.
Tissue	mRNA Signal	Present Call	Enrichment	Affy Call
Brain	1008 ± 42	4 of 4	1.2	None
Head	903 ± 34	4 of 4	1.1	None
Thoracicoabdominal ganglion	1297 ± 45	4 of 4	1.5	Up
Crop	1044 ± 29	4 of 4	1.2	Up
Midgut	2245 ± 36	4 of 4	2.6	Up
Tubule	3336 ± 69	4 of 4	3.9	Up
Hindgut	3089 ± 42	4 of 4	3.6	Up
Ovary	705 ± 9	4 of 4	0.8	Down
Testis	170 ± 5	4 of 4	0.2	Down
Male accessory glands	747 ± 23	4 of 4	0.9	None
Adult carcass	722 ± 16	4 of 4	0.8	None
Larval tubule	2417 ± 40	4 of 4	2.8	Up
Larval fat body	580 ± 58	4 of 4	0.7	Down
Whole fly	859 ± 48	4 of 4
CG10931 (CG10931) CG10931; FBgn0034274; 1626909_at
Accessions: NP_611261.1; NM_137417;
GeneOntology: 0008283 / cell proliferation /
Homophila reports that CG10931 is a close match (5e-16) to human gene AHI1 (NP_060121), a gene associated with Joubert syndrome-3, 608629 (3).
VDRC has 2 RNAi stocks for FBgn0034274 available for purchase.
Tissue	mRNA Signal	Present Call	Enrichment	Affy Call
Brain	2 ± 1	0 of 4	0.2	Down
Head	3 ± 1	0 of 4	0.2	Down
Thoracicoabdominal ganglion	7 ± 1	0 of 4	0.4	Down
Crop	6 ± 0	1 of 4	0.4	Down
Midgut	11 ± 4	1 of 4	0.7	None
Tubule	7 ± 1	0 of 4	0.5	Down
Hindgut	7 ± 1	0 of 4	0.4	Down
Ovary	5 ± 0	0 of 4	0.3	Down
Testis	222 ± 7	4 of 4	14	Up
Male accessory glands	9 ± 1	0 of 4	0.6	Down
Adult carcass	10 ± 1	0 of 4	0.7	None
Larval tubule	7 ± 2	0 of 4	0.5	Down
Larval fat body	40 ± 20	3 of 4	2.5	None
Whole fly	15 ± 0	4 of 4
CG32669 (CG32669) CG32669; FBgn0052669; 1623556_at
Accessions: NP_727460.1; NM_167256;
GeneOntology: 0006732 / coenzyme metabolic process ; 0006810 / transport ; 0006810 / transport ; 0006811 / ion transport ; 0006812
Homophila reports that CG32669 is a close match (2e-90) to human gene SLC5A5;NIS (NP_000444), a gene associated with Hypothyroidism, congenital, 274400 (3).
VDRC has 1 RNAi stocks for FBgn0052669 available for purchase.
Tissue	mRNA Signal	Present Call	Enrichment	Affy Call
Brain	6 ± 1	1 of 4	0.2	Down
Head	5 ± 0	0 of 4	0.2	Down
Thoracicoabdominal ganglion	3 ± 0	0 of 4	0.1	Down
Crop	5 ± 1	1 of 4	0.2	Down
Midgut	179 ± 12	4 of 4	5	Up
Tubule	518 ± 73	4 of 4	14.6	Up
Hindgut	144 ± 10	4 of 4	4.1	Up
Ovary	3 ± 0	0 of 4	0.1	Down
Testis	4 ± 1	2 of 4	0.1	Down
Male accessory glands	5 ± 1	0 of 4	0.1	Down
Adult carcass	16 ± 2	2 of 4	0.5	Down
Larval tubule	102 ± 2	4 of 4	2.9	Up
Larval fat body	4 ± 2	0 of 4	0.1	Down
Whole fly	35 ± 4	4 of 4
Prosalpha3T (Prosalpha3T) CG1736; FBgn0039819; 1636270_at
Accessions: NP_651843.1; NM_143586;
GeneOntology: 0006508 / proteolysis ; 0006511 / ubiquitin-dependent protein catabolic process /
Homophila reports that CG1736 is a close match (3e-32) to human gene P27K;PROS27;PSMA6 (NP_002782), a gene associated with {Myocardial infarcation, susceptibility to} (3).
VDRC has 1 RNAi stocks for FBgn0039819 available for purchase.
Tissue	mRNA Signal	Present Call	Enrichment	Affy Call
Brain	2 ± 0	0 of 4	0.1	Down
Head	4 ± 0	0 of 4	0.3	Down
Thoracicoabdominal ganglion	5 ± 2	1 of 4	0.4	None
Crop	3 ± 1	0 of 4	0.3	Down
Midgut	0 ± 0	0 of 4	0.1	Down
Tubule	3 ± 0	0 of 4	0.2	Down
Hindgut	3 ± 0	0 of 4	0.3	Down
Ovary	1 ± 0	0 of 4	0.1	Down
Testis	231 ± 7	4 of 4	16.4	Up
Male accessory glands	8 ± 1	0 of 4	0.6	None
Adult carcass	7 ± 3	0 of 4	0.5	None
Larval tubule	7 ± 1	1 of 4	0.5	Down
Larval fat body	44 ± 20	3 of 4	3.2	None
Whole fly	14 ± 1	3 of 4
Grx-1 (Grx-1) CG7975; FBgn0034658; 1623175_at
Accessions: NP_611609.1; NM_137765;
GeneOntology: 0006118 / electron transport ; 0006790 / sulfur metabolic process ; 0006810 / transport ; 0045454 / cell redox homeos
BDGP gene expression has embryonic in situ data for Grx-1: 4 pix of staining in 1 body parts.
VDRC has 2 RNAi stocks for FBgn0034658 available for purchase.
Tissue	mRNA Signal	Present Call	Enrichment	Affy Call
Brain	1 ± 0	0 of 4	0	Down
Head	1 ± 0	0 of 4	0	Down
Thoracicoabdominal ganglion	0 ± 0	0 of 4	0	Down
Crop	1 ± 1	0 of 4	0	Down
Midgut	1 ± 0	0 of 4	0	Down
Tubule	1 ± 0	0 of 4	0	Down
Hindgut	0 ± 0	0 of 4	0	Down
Ovary	0 ± 0	0 of 4	0	Down
Testis	998 ± 32	4 of 4	14.6	Up
Male accessory glands	1 ± 0	0 of 4	0	Down
Adult carcass	1 ± 0	0 of 4	0	Down
Larval tubule	1 ± 0	0 of 4	0	Down
Larval fat body	47 ± 27	2 of 4	0.7	None
Whole fly	68 ± 7	4 of 4
Ribosomal protein L37b (RpL37b) CG9873; FBgn0034822; 1636738_at
Accessions: NP_611757.1; NM_137913;
GeneOntology: 0006412 / translation /
VDRC has 1 RNAi stocks for FBgn0034822 available for purchase.
Tissue	mRNA Signal	Present Call	Enrichment	Affy Call
Brain	11 ± 1	4 of 4	0.3	Down
Head	11 ± 0	4 of 4	0.3	Down
Thoracicoabdominal ganglion	16 ± 2	3 of 4	0.4	Down
Crop	8 ± 2	1 of 4	0.2	Down
Midgut	11 ± 0	0 of 4	0.3	Down
Tubule	11 ± 0	1 of 4	0.3	Down
Hindgut	13 ± 1	0 of 4	0.3	Down
Ovary	10 ± 2	1 of 4	0.3	Down
Testis	402 ± 3	4 of 4	10.3	Up
Male accessory glands	14 ± 5	0 of 4	0.4	Down
Adult carcass	12 ± 1	1 of 4	0.3	Down
Larval tubule	15 ± 0	3 of 4	0.4	Down
Larval fat body	70 ± 18	4 of 4	1.8	None
Whole fly	38 ± 2	4 of 4
CG3162 (CG3162) CG3162; FBgn0034834; 1628034_at
Accessions: NP_611769.2; NM_137925;
GeneOntology: 0000398 / nuclear mRNA splicing, via spliceosome ; 0006397 / mRNA processing /
BioGrid reports that CG3162 interacts with CG3582 CG6418 CG7757 .
VDRC has 2 RNAi stocks for FBgn0034834 available for purchase.
Tissue	mRNA Signal	Present Call	Enrichment	Affy Call
Brain	1 ± 0	0 of 4	0.2	Down
Head	1 ± 0	0 of 4	0.3	Down
Thoracicoabdominal ganglion	4 ± 1	0 of 4	0.9	None
Crop	1 ± 0	0 of 4	0.3	Down
Midgut	4 ± 1	0 of 4	0.9	None
Tubule	1 ± 0	0 of 4	0.2	Down
Hindgut	0 ± 0	0 of 4	0.2	Down
Ovary	0 ± 0	0 of 4	0.1	Down
Testis	96 ± 2	4 of 4	20.3	Up
Male accessory glands	1 ± 0	0 of 4	0.2	Down
Adult carcass	7 ± 2	0 of 4	1.6	None
Larval tubule	0 ± 0	0 of 4	0.1	Down
Larval fat body	18 ± 8	1 of 4	3.8	None
Whole fly	4 ± 0	0 of 4
Adf/cofilin-like (CG6873) CG6873; FBgn0030951; 1637848_at					30
Accessions: NP_573321.1; NM_133093;
GeneOntology: 0000910 / cytokinesis ; 0006461 / protein complex assembly ; 0007010 / cytoskeleton organization and biogenesis ; 000
VDRC has 1 RNAi stocks for FBgn0030951 available for purchase.
Tissue	mRNA Signal	Present Call	Enrichment	Affy Call
Brain	3 ± 0	0 of 4	0.1	Down
Head	2 ± 1	0 of 4	0.1	Down
Thoracicoabdominal ganglion	3 ± 0	0 of 4	0.1	Down
Crop	3 ± 1	0 of 4	0.2	Down
Midgut	5 ± 2	0 of 4	0.2	Down
Tubule	2 ± 0	0 of 4	0.1	Down
Hindgut	3 ± 1	0 of 4	0.2	Down
Ovary	1 ± 0	0 of 4	0.1	Down
Testis	391 ± 19	4 of 4	17.1	Up
Male accessory glands	3 ± 1	0 of 4	0.1	Down
Adult carcass	5 ± 1	0 of 4	0.2	Down
Larval tubule	3 ± 1	0 of 4	0.1	Down
Larval fat body	33 ± 14	2 of 4	1.5	None
Whole fly	23 ± 1	3 of 4
CG6255 (CG6255) CG6255; FBgn0038708; 1638094_at
Accessions: NP_650809.1; NM_142552;
GeneOntology: 0006099 / tricarboxylic acid cycle ; 0008152 / metabolic process /
BDGP gene expression has embryonic in situ data for CG6255: 4 pix of staining in 1 body parts.
VDRC has 2 RNAi stocks for FBgn0038708 available for purchase.
Tissue	mRNA Signal	Present Call	Enrichment	Affy Call
Brain	8 ± 3	0 of 4	0.1	Down
Head	14 ± 1	0 of 4	0.1	Down
Thoracicoabdominal ganglion	8 ± 1	0 of 4	0.1	Down
Crop	27 ± 2	4 of 4	0.3	Down
Midgut	29 ± 2	0 of 4	0.3	Down
Tubule	21 ± 1	3 of 4	0.2	Down
Hindgut	29 ± 2	4 of 4	0.3	Down
Ovary	14 ± 1	1 of 4	0.1	Down
Testis	1173 ± 63	4 of 4	11	Up
Male accessory glands	29 ± 1	0 of 4	0.3	Down
Adult carcass	24 ± 2	1 of 4	0.2	Down
Larval tubule	17 ± 4	2 of 4	0.2	Down
Larval fat body	123 ± 52	4 of 4	1.2	None
Whole fly	106 ± 2	4 of 4
CG32238 (CG32238) CG32238; FBgn0052238; 1627981_at
Accessions: NP_729025.1; NM_168100;
GeneOntology: 0006464 / protein modification process ; 0018166 / C-terminal protein-tyrosinylation ; 0019538 / protein metabolic pro
BioGrid reports that CG32238 interacts with CG7742 .
VDRC has 2 RNAi stocks for FBgn0052238 available for purchase.
Tissue	mRNA Signal	Present Call	Enrichment	Affy Call
Brain	3 ± 0	1 of 4	0.1	Down
Head	5 ± 1	1 of 4	0.1	Down
Thoracicoabdominal ganglion	6 ± 1	1 of 4	0.1	Down
Crop	4 ± 1	0 of 4	0.1	Down
Midgut	4 ± 1	0 of 4	0.1	Down
Tubule	4 ± 0	0 of 4	0.1	Down
Hindgut	3 ± 2	1 of 4	0.1	Down
Ovary	1 ± 0	0 of 4	0	Down
Testis	769 ± 21	4 of 4	14.7	Up
Male accessory glands	3 ± 2	0 of 4	0.1	Down
Adult carcass	12 ± 1	4 of 4	0.2	Down
Larval tubule	8 ± 1	1 of 4	0.2	Down
Larval fat body	83 ± 50	4 of 4	1.6	None
Whole fly	52 ± 3	4 of 4
CG5150 (CG5150) CG5150; FBgn0035620; 1637660_at
Accessions: NP_647977.1; NM_139720;
GeneOntology: 0001501 / skeletal development ; 0007498 / mesoderm development ; 0008152 / metabolic process /
BDGP gene expression has embryonic in situ data for CG5150: 16 pix of staining in 3 body parts.
Homophila reports that CG5150 is a close match (9e-94) to human gene (NP_001623), a gene associated with .
VDRC has 1 RNAi stocks for FBgn0035620 available for purchase.
Tissue	mRNA Signal	Present Call	Enrichment	Affy Call
Brain	2 ± 1	0 of 4	0	Down
Head	5 ± 2	0 of 4	0	Down
Thoracicoabdominal ganglion	4 ± 1	0 of 4	0	Down
Crop	4 ± 1	0 of 4	0	Down
Midgut	2268 ± 160	4 of 4	13.8	Up
Tubule	3 ± 1	0 of 4	0	Down
Hindgut	5 ± 2	0 of 4	0	Down
Ovary	3 ± 0	0 of 4	0	Down
Testis	3 ± 2	1 of 4	0	Down
Male accessory glands	4 ± 1	0 of 4	0	Down
Adult carcass	8 ± 2	0 of 4	0	Down
Larval tubule	5 ± 2	0 of 4	0	Down
Larval fat body	3 ± 1	0 of 4	0	Down
Whole fly	164 ± 25	4 of 4
CG17003 (CG17003) CG17003; FBgn0031082; 1632703_at
Accessions: NP_608365.1; NM_134521;
BioGrid reports that CG17003 interacts with CG5447 CG5445 .
VDRC has 2 RNAi stocks for FBgn0031082 available for purchase.
Tissue	mRNA Signal	Present Call	Enrichment	Affy Call
Brain	1 ± 0	0 of 4	0.1	Down
Head	2 ± 0	0 of 4	0.1	Down
Thoracicoabdominal ganglion	0 ± 0	0 of 4	0	Down
Crop	2 ± 1	0 of 4	0.1	Down
Midgut	4 ± 1	0 of 4	0.2	Down
Tubule	1 ± 0	0 of 4	0.1	Down
Hindgut	0 ± 0	0 of 4	0	Down
Ovary	1 ± 0	0 of 4	0.1	Down
Testis	300 ± 15	4 of 4	10.6	Up
Male accessory glands	1 ± 0	0 of 4	0	Down
Adult carcass	1 ± 0	0 of 4	0.1	Down
Larval tubule	1 ± 1	0 of 4	0.1	Down
Larval fat body	28 ± 11	3 of 4	1	None
Whole fly	28 ± 2	2 of 4
CG1950 (CG1950) CG1950; FBgn0030370; 1634407_at
Accessions: NP_572781.1; NM_132553;
GeneOntology: 0006511 / ubiquitin-dependent protein catabolic process /
BDGP gene expression has embryonic in situ data for CG1950: 4 pix of staining in 1 body parts.
BioGrid reports that CG1950 interacts with CG9878 .
Tissue	mRNA Signal	Present Call	Enrichment	Affy Call
Brain	0 ± 0	0 of 4	0	Down
Head	1 ± 0	0 of 4	0	Down
Thoracicoabdominal ganglion	2 ± 1	0 of 4	0.1	Down
Crop	0 ± 0	0 of 4	0	Down
Midgut	1 ± 0	0 of 4	0	Down
Tubule	1 ± 0	0 of 4	0	Down
Hindgut	1 ± 0	0 of 4	0	Down
Ovary	2 ± 1	0 of 4	0.1	Down
Testis	466 ± 14	4 of 4	15	Up
Male accessory glands	2 ± 1	0 of 4	0.1	Down
Adult carcass	3 ± 1	0 of 4	0.1	Down
Larval tubule	2 ± 0	0 of 4	0.1	Down
Larval fat body	58 ± 37	3 of 4	1.9	None
Whole fly	31 ± 2	4 of 4
CG12362 (CG12362) CG12362; FBgn0036082; 1635753_s_at
Accessions: NP_648392.1; /// NP_729606.1; NM_140135; /// NM_168405;
GeneOntology: 0006512 / ubiquitin cycle /
BDGP gene expression has embryonic in situ data for CG12362: 4 pix of staining in 1 body parts.
Homophila reports that CG12362 is a close match (1e-15) to human gene LPRS2;PARK2;PDJ;PRKN (NP_054642), a gene associated with Adenocarcinoma of lung, somatic, 211980 (3);Adenocarcinoma, ovarian, somatic, 604370 (3);Parkinson disease, juvenile, type 2, 600116 (3);{Leprosy, susceptibility to}, 607572 (3).
BioGrid reports that CG12362 interacts with CG15218 CG5788 CG8004 CG1391 CG1487 CG17050 CG7001 CG9277 .
VDRC has 2 RNAi stocks for FBgn0036082 available for purchase.
Tissue	mRNA Signal	Present Call	Enrichment	Affy Call
Brain	4 ± 0	0 of 4	0	Down
Head	0 ± 0	0 of 4	0	Down
Thoracicoabdominal ganglion	2 ± 1	0 of 4	0	Down
Crop	4 ± 1	0 of 4	0	Down
Midgut	3 ± 1	0 of 4	0	Down
Tubule	3 ± 0	0 of 4	0	Down
Hindgut	1 ± 0	0 of 4	0	Down
Ovary	1 ± 0	0 of 4	0	Down
Testis	1189 ± 4	4 of 4	11	Up
Male accessory glands	5 ± 2	0 of 4	0.1	Down
Adult carcass	7 ± 3	0 of 4	0.1	Down
Larval tubule	1 ± 0	0 of 4	0	Down
Larval fat body	103 ± 53	4 of 4	1	None
Whole fly	108 ± 14	4 of 4
CG32087 (CG32087) CG32087; FBgn0052087; 1637985_at
Accessions: NP_729740.2; NM_168474;
BDGP gene expression has embryonic in situ data for CG32087: 2 pix of staining in 1 body parts.
VDRC has 3 RNAi stocks for FBgn0052087 available for purchase.
Tissue	mRNA Signal	Present Call	Enrichment	Affy Call
Brain	1 ± 0	0 of 4	0.1	Down
Head	5 ± 1	0 of 4	0.3	Down
Thoracicoabdominal ganglion	6 ± 1	1 of 4	0.3	Down
Crop	4 ± 1	0 of 4	0.2	Down
Midgut	11 ± 1	0 of 4	0.5	Down
Tubule	5 ± 0	0 of 4	0.2	Down
Hindgut	9 ± 2	0 of 4	0.4	Down
Ovary	0 ± 0	0 of 4	0	Down
Testis	337 ± 18	4 of 4	14.7	Up
Male accessory glands	5 ± 2	0 of 4	0.2	Down
Adult carcass	9 ± 2	0 of 4	0.4	Down
Larval tubule	8 ± 2	0 of 4	0.4	Down
Larval fat body	51 ± 22	3 of 4	2.2	None
Whole fly	23 ± 0	4 of 4
ran-like (ran-like) CG7815; FBgn0036497; 1638085_at
Accessions: NP_524082.1; NM_079358;
GeneOntology: 0006403 / RNA localization ; 0006605 / protein targeting ; 0006810 / transport ; 0006886 / intracellular protein tran
Homophila reports that CG7815 is a close match (2e-16) to human gene GS2;RAB27A;RAM (NP_899059), a gene associated with Griscelli syndrome, type 2, 607624 (3).
BioGrid reports that CG7815 interacts with CG8417 .
VDRC has 1 RNAi stocks for FBgn0036497 available for purchase.
Tissue	mRNA Signal	Present Call	Enrichment	Affy Call
Brain	2 ± 0	0 of 4	0	Down
Head	1 ± 0	0 of 4	0	Down
Thoracicoabdominal ganglion	3 ± 1	0 of 4	0	Down
Crop	1 ± 1	0 of 4	0	Down
Midgut	2 ± 1	0 of 4	0	Down
Tubule	3 ± 0	0 of 4	0	Down
Hindgut	2 ± 1	0 of 4	0	Down
Ovary	1 ± 0	0 of 4	0	Down
Testis	871 ± 52	4 of 4	10.6	Up
Male accessory glands	3 ± 1	0 of 4	0	Down
Adult carcass	6 ± 2	0 of 4	0.1	Down
Larval tubule	1 ± 0	0 of 4	0	Down
Larval fat body	110 ± 63	4 of 4	1.3	None
Whole fly	82 ± 7	4 of 4
CG7542 (CG7542 /// DyakCG7542) CG7542; FBgn0036738 /// FBgn0068245; 1629476_at
Accessions: NP_648995.3; NM_140738;
GeneOntology: 0006508 / proteolysis ; 0006508 / proteolysis /
Homophila reports that CG7542 is a close match (1e-15) to human gene F7 (NP_062562), a gene associated with Factor VII deficiency (3);{Myocardial infarction, decreased susceptibility to} (3).
Tissue	mRNA Signal	Present Call	Enrichment	Affy Call
Brain	1 ± 0	0 of 4	0	Down
Head	1 ± 0	0 of 4	0	Down
Thoracicoabdominal ganglion	1 ± 0	0 of 4	0	Down
Crop	1 ± 0	0 of 4	0	Down
Midgut	4779 ± 238	4 of 4	7.5	Up
Tubule	2 ± 0	0 of 4	0	Down
Hindgut	2 ± 1	0 of 4	0	Down
Ovary	4 ± 1	0 of 4	0	Down
Testis	19 ± 3	4 of 4	0	Down
Male accessory glands	1 ± 1	0 of 4	0	Down
Adult carcass	2 ± 0	0 of 4	0	Down
Larval tubule	3 ± 1	0 of 4	0	Down
Larval fat body	4 ± 3	0 of 4	0	Down
Whole fly	639 ± 54	4 of 4
thioredoxin reductase 2 (Trxr-2) CG11401; FBgn0037170; 1631152_at					40
Accessions: NP_524216.1; NM_079492;
GeneOntology: 0006118 / electron transport ; 0006125 / thioredoxin pathway ; 0006790 / sulfur metabolic process ; 0045454 / cell re
Interpro: IPR003953 // Fumarate reductase/succinate dehydrogenase flavoprotein, N-terminal // 5.0E-7
BDGP gene expression has embryonic in situ data for Trxr-2: 4 pix of staining in 1 body parts.
Homophila reports that CG11401 is a close match (2e-33) to human gene DLD;LAD;PHE3 (NP_000099), a gene associated with Leigh syndrome, 256000 (3);Maple syrup urine disease, type III, 248600 (3).
BioGrid reports that CG11401 interacts with CG31358 .
VDRC has 1 RNAi stocks for FBgn0037170 available for purchase.
Tissue	mRNA Signal	Present Call	Enrichment	Affy Call
Brain	3 ± 1	0 of 4	0.1	Down
Head	5 ± 1	0 of 4	0.1	Down
Thoracicoabdominal ganglion	3 ± 0	0 of 4	0.1	Down
Crop	5 ± 1	0 of 4	0.2	Down
Midgut	10 ± 2	0 of 4	0.3	Down
Tubule	5 ± 0	0 of 4	0.2	Down
Hindgut	6 ± 1	0 of 4	0.2	Down
Ovary	1 ± 0	0 of 4	0	Down
Testis	465 ± 23	4 of 4	13.2	Up
Male accessory glands	11 ± 1	0 of 4	0.3	Down
Adult carcass	5 ± 1	0 of 4	0.1	Down
Larval tubule	6 ± 1	0 of 4	0.2	Down
Larval fat body	43 ± 17	1 of 4	1.2	None
Whole fly	35 ± 3	4 of 4
CG5265 (CG5265) CG5265; FBgn0038486; 1625527_at
Accessions: NP_650605.1; NM_142348;
GeneOntology: 0006520 / amino acid metabolic process ; 0006631 / fatty acid metabolic process ; 0009437 / carnitine metabolic proces
BDGP gene expression has embryonic in situ data for CG5265: 12 pix of staining in 7 body parts.
Homophila reports that CG5265 is a close match (8e-47) to human gene CPT2 (NP_000089), a gene associated with CPT deficiency, hepatic, type II, 600649 (3);CPT II deficiency, lethal neonatal, 608836 (3);Myopathy due to CPT II deficiency, 255110 (3).
VDRC has 1 RNAi stocks for FBgn0038486 available for purchase.
Tissue	mRNA Signal	Present Call	Enrichment	Affy Call
Brain	8 ± 0	3 of 4	0.1	Down
Head	9 ± 0	2 of 4	0.2	Down
Thoracicoabdominal ganglion	13 ± 1	1 of 4	0.2	Down
Crop	6 ± 2	0 of 4	0.1	Down
Midgut	15 ± 1	1 of 4	0.3	Down
Tubule	3 ± 0	0 of 4	0.1	Down
Hindgut	10 ± 2	0 of 4	0.2	Down
Ovary	3 ± 1	0 of 4	0	Down
Testis	658 ± 26	4 of 4	10.7	Up
Male accessory glands	12 ± 1	0 of 4	0.2	Down
Adult carcass	15 ± 4	0 of 4	0.3	Down
Larval tubule	5 ± 0	0 of 4	0.1	Down
Larval fat body	64 ± 19	4 of 4	1.1	None
Whole fly	61 ± 3	4 of 4
CG1287 (CG1287) CG1287; FBgn0037506; 1635535_at
Accessions: NP_649725.2; NM_141468;
VDRC has 1 RNAi stocks for FBgn0037506 available for purchase.
Tissue	mRNA Signal	Present Call	Enrichment	Affy Call
Brain	3 ± 1	0 of 4	0	Down
Head	4 ± 2	1 of 4	0	Down
Thoracicoabdominal ganglion	1 ± 0	0 of 4	0	Down
Crop	3 ± 0	0 of 4	0	Down
Midgut	4 ± 1	0 of 4	0	Down
Tubule	4 ± 0	0 of 4	0	Down
Hindgut	4 ± 1	0 of 4	0	Down
Ovary	3 ± 1	0 of 4	0	Down
Testis	1108 ± 16	4 of 4	10.7	Up
Male accessory glands	3 ± 0	0 of 4	0	Down
Adult carcass	8 ± 4	1 of 4	0.1	Down
Larval tubule	4 ± 2	0 of 4	0	Down
Larval fat body	88 ± 52	3 of 4	0.8	None
Whole fly	103 ± 4	4 of 4
CG31477 (CG31477) CG31477; FBgn0051477; 1636925_at
Accessions: NP_731449.1; NM_169328;
GeneOntology: 0015986 / ATP synthesis coupled proton transport ; 0015992 / proton transport /
VDRC has 3 RNAi stocks for FBgn0051477 available for purchase.
Tissue	mRNA Signal	Present Call	Enrichment	Affy Call
Brain	6 ± 1	1 of 4	0.3	Down
Head	16 ± 3	1 of 4	0.7	None
Thoracicoabdominal ganglion	2 ± 0	0 of 4	0.1	Down
Crop	18 ± 2	0 of 4	0.8	None
Midgut	12 ± 2	0 of 4	0.5	Down
Tubule	11 ± 0	0 of 4	0.5	Down
Hindgut	29 ± 1	3 of 4	1.2	None
Ovary	7 ± 1	0 of 4	0.3	Down
Testis	188 ± 3	4 of 4	7.8	Up
Male accessory glands	2 ± 0	0 of 4	0.1	Down
Adult carcass	20 ± 6	0 of 4	0.9	None
Larval tubule	3 ± 0	0 of 4	0.1	Down
Larval fat body	70 ± 12	4 of 4	2.9	Up
Whole fly	24 ± 2	4 of 4
Pglym87 (Pglym87) CG17645; FBgn0011270; 1636536_at
Accessions: NP_652041.2; NM_143784;
GeneOntology: 0006096 / glycolysis ; 0008152 / metabolic process /
BDGP gene expression has embryonic in situ data for Pglym87: 4 pix of staining in 1 body parts.
Homophila reports that CG17645 is a close match (4e-71) to human gene BPGM (NP_954655), a gene associated with Hemolytic anemia due to bisphosphoglycerate mutase deficiency (3).
BioGrid reports that CG17645 interacts with CG4217 .
VDRC has 1 RNAi stocks for FBgn0011270 available for purchase.
Tissue	mRNA Signal	Present Call	Enrichment	Affy Call
Brain	1 ± 0	0 of 4	0	Down
Head	4 ± 1	0 of 4	0.1	Down
Thoracicoabdominal ganglion	3 ± 1	0 of 4	0.1	Down
Crop	4 ± 1	0 of 4	0.1	Down
Midgut	4 ± 1	0 of 4	0.1	Down
Tubule	4 ± 0	0 of 4	0.1	Down
Hindgut	3 ± 1	0 of 4	0.1	Down
Ovary	1 ± 1	0 of 4	0	Down
Testis	150 ± 5	4 of 4	3.1	Up
Male accessory glands	9 ± 2	0 of 4	0.2	Down
Adult carcass	14 ± 2	0 of 4	0.3	Down
Larval tubule	5 ± 1	0 of 4	0.1	Down
Larval fat body	40 ± 11	3 of 4	0.8	None
Whole fly	48 ± 3	4 of 4
CG1409 (CG1409) CG1409; FBgn0029964; 1632250_at
Accessions: NP_572409.1; NM_132181;
VDRC has 1 RNAi stocks for FBgn0029964 available for purchase.
Tissue	mRNA Signal	Present Call	Enrichment	Affy Call
Brain	4 ± 0	0 of 4	0.2	Down
Head	3 ± 1	0 of 4	0.1	Down
Thoracicoabdominal ganglion	3 ± 1	0 of 4	0.1	Down
Crop	4 ± 1	0 of 4	0.2	Down
Midgut	4 ± 1	0 of 4	0.2	Down
Tubule	2 ± 0	0 of 4	0.1	Down
Hindgut	3 ± 0	0 of 4	0.1	Down
Ovary	2 ± 0	0 of 4	0.1	Down
Testis	348 ± 10	4 of 4	13.3	Up
Male accessory glands	1 ± 0	0 of 4	0	Down
Adult carcass	12 ± 3	0 of 4	0.5	Down
Larval tubule	1 ± 0	0 of 4	0.1	Down
Larval fat body	30 ± 11	3 of 4	1.1	None
Whole fly	26 ± 2	4 of 4
Autophagy-specific gene 8b (Atg8b) CG12334; FBgn0038539; 1630629_at
Accessions: NP_650649.1; NM_142392;
GeneOntology: 0007010 / cytoskeleton organization and biogenesis /
BDGP gene expression has embryonic in situ data for CG12334: 8 pix of staining in 1 body parts.
BioGrid reports that CG12334 interacts with CG4428 .
VDRC has 1 RNAi stocks for FBgn0038539 available for purchase.
Tissue	mRNA Signal	Present Call	Enrichment	Affy Call
Brain	4 ± 0	2 of 4	0	Down
Head	7 ± 0	2 of 4	0	Down
Thoracicoabdominal ganglion	5 ± 2	1 of 4	0	Down
Crop	8 ± 1	1 of 4	0	Down
Midgut	9 ± 1	0 of 4	0	Down
Tubule	6 ± 1	0 of 4	0	Down
Hindgut	19 ± 1	4 of 4	0.1	Down
Ovary	3 ± 0	0 of 4	0	Down
Testis	1776 ± 78	4 of 4	9.8	Up
Male accessory glands	11 ± 3	1 of 4	0.1	Down
Adult carcass	12 ± 3	2 of 4	0.1	Down
Larval tubule	7 ± 2	2 of 4	0	Down
Larval fat body	197 ± 91	4 of 4	1.1	None
Whole fly	180 ± 19	4 of 4
CG6036 (CG6036) CG6036; FBgn0039421; 1640124_at
Accessions: NP_651472.2; NM_143215;
GeneOntology: 0006470 / protein amino acid dephosphorylation ; 0006470 / protein amino acid dephosphorylation /
VDRC has 1 RNAi stocks for FBgn0039421 available for purchase.
Tissue	mRNA Signal	Present Call	Enrichment	Affy Call
Brain	2 ± 1	0 of 4	0	Down
Head	0 ± 0	0 of 4	0	Down
Thoracicoabdominal ganglion	1 ± 0	0 of 4	0	Down
Crop	5 ± 2	0 of 4	0.1	Down
Midgut	3 ± 2	0 of 4	0.1	Down
Tubule	1 ± 0	0 of 4	0	Down
Hindgut	5 ± 1	0 of 4	0.1	Down
Ovary	1 ± 0	0 of 4	0	Down
Testis	626 ± 18	4 of 4	14.5	Up
Male accessory glands	1 ± 0	0 of 4	0	Down
Adult carcass	6 ± 2	0 of 4	0.1	Down
Larval tubule	2 ± 2	0 of 4	0.1	Down
Larval fat body	56 ± 30	4 of 4	1.3	None
Whole fly	43 ± 2	4 of 4
CG17856 (CG17856) CG17856; FBgn0039576; 1638403_at
Accessions: NP_651614.1; NM_143357;
GeneOntology: 0006118 / electron transport ; 0006122 / mitochondrial electron transport, ubiquinol to cytochrome c ; 0006122 / mitoc
Homophila reports that CG17856 is a close match (2e-26) to human gene QPC;UQBP;UQCRB (NP_006285), a gene associated with Mitochondrial complex III deficiency, 124000 (3).
BioGrid reports that CG17856 interacts with CG8907 .
VDRC has 2 RNAi stocks for FBgn0039576 available for purchase.
Tissue	mRNA Signal	Present Call	Enrichment	Affy Call
Brain	5 ± 0	0 of 4	0.1	Down
Head	4 ± 0	0 of 4	0.1	Down
Thoracicoabdominal ganglion	1 ± 0	0 of 4	0	Down
Crop	5 ± 1	0 of 4	0.1	Down
Midgut	2 ± 0	0 of 4	0	Down
Tubule	7 ± 1	0 of 4	0.1	Down
Hindgut	5 ± 2	0 of 4	0.1	Down
Ovary	1 ± 0	0 of 4	0	Down
Testis	711 ± 48	4 of 4	13.3	Up
Male accessory glands	2 ± 1	0 of 4	0	Down
Adult carcass	6 ± 2	0 of 4	0.1	Down
Larval tubule	5 ± 1	0 of 4	0.1	Down
Larval fat body	35 ± 17	3 of 4	0.7	None
Whole fly	53 ± 1	4 of 4
CG31202 (CG31202) CG31202; FBgn0051202; 1628126_at
Accessions: NP_733331.1; NM_170452;
GeneOntology: 0006487 / protein amino acid N-linked glycosylation /
VDRC has 2 RNAi stocks for FBgn0051202 available for purchase.
Tissue	mRNA Signal	Present Call	Enrichment	Affy Call
Brain	3 ± 0	0 of 4	0.2	Down
Head	3 ± 0	0 of 4	0.2	Down
Thoracicoabdominal ganglion	13 ± 3	4 of 4	0.9	None
Crop	63 ± 7	4 of 4	4.2	Up
Midgut	6 ± 2	0 of 4	0.4	Down
Tubule	6 ± 2	0 of 4	0.4	Down
Hindgut	3 ± 1	0 of 4	0.2	Down
Ovary	4 ± 1	0 of 4	0.3	Down
Testis	4 ± 1	2 of 4	0.3	Down
Male accessory glands	3 ± 2	0 of 4	0.2	Down
Adult carcass	38 ± 3	4 of 4	2.5	Up
Larval tubule	4 ± 1	0 of 4	0.3	Down
Larval fat body	2 ± 1	0 of 4	0.2	Down
Whole fly	15 ± 2	3 of 4
calcineurin (Pp2B-14D) CG9842; FBgn0011826; 1626781_at					50
Accessions: NP_523373.2; NM_078649;
GeneOntology: 0006470 / protein amino acid dephosphorylation ; 0006470 / protein amino acid dephosphorylation / non-traceable author
BioGrid reports that CG9842 interacts with CG9375 CG4200 CG6721 CG7672 CG4209 CG11217 CG1921 CG1921 .
VDRC has 2 RNAi stocks for FBgn0011826 available for purchase.
Tissue	mRNA Signal	Present Call	Enrichment	Affy Call
Brain	212 ± 4	4 of 4	0.8	Down
Head	175 ± 8	4 of 4	0.6	Down
Thoracicoabdominal ganglion	162 ± 13	4 of 4	0.6	Down
Crop	212 ± 19	4 of 4	0.8	Down
Midgut	155 ± 10	4 of 4	0.6	Down
Tubule	146 ± 7	4 of 4	0.5	Down
Hindgut	218 ± 7	4 of 4	0.8	Down
Ovary	542 ± 4	4 of 4	1.9	Up
Testis	24 ± 2	4 of 4	0.1	Down
Male accessory glands	158 ± 2	4 of 4	0.6	Down
Adult carcass	168 ± 5	4 of 4	0.6	Down
Larval tubule	264 ± 13	4 of 4	0.9	None
Larval fat body	204 ± 28	4 of 4	0.7	None
Whole fly	281 ± 6	4 of 4
dynein (Cdlc2) CG5450; FBgn0026141; 1636466_s_at
Accessions: NP_477408.1; /// NP_722698.1; NM_058060; /// NM_164412;
GeneOntology: 0006403 / RNA localization ; 0006886 / intracellular protein transport ; 0007017 / microtubule-based process ; 000701
BioGrid reports that CG5450 interacts with CG6897 CG8262 CG6654 CG6864 CG8079 CG8815 CG9291 CG9389 CG9975 .
VDRC has 2 RNAi stocks for FBgn0026141 available for purchase.
Tissue	mRNA Signal	Present Call	Enrichment	Affy Call
Brain	1 ± 0	0 of 4	0	Down
Head	3 ± 1	0 of 4	0	Down
Thoracicoabdominal ganglion	2 ± 1	0 of 4	0	Down
Crop	5 ± 1	0 of 4	0	Down
Midgut	4 ± 1	0 of 4	0	Down
Tubule	3 ± 1	0 of 4	0	Down
Hindgut	5 ± 2	0 of 4	0	Down
Ovary	3 ± 1	0 of 4	0	Down
Testis	2409 ± 44	4 of 4	8.7	Up
Male accessory glands	7 ± 2	0 of 4	0	Down
Adult carcass	11 ± 3	0 of 4	0	Down
Larval tubule	3 ± 1	0 of 4	0	Down
Larval fat body	204 ± 119	4 of 4	0.7	None
Whole fly	278 ± 14	4 of 4
CG18735 (CG18735) CG18735; FBgn0042098; 1637495_at
Accessions: NP_652645.1; NM_144388;
GeneOntology: 0006508 / proteolysis / non-traceable author statement
Homophila reports that CG18735 is a close match (4e-21) to human gene EMSP1;KLK4;PRSS17 (NP_004908), a gene associated with Amelogenesis imperfecta, pigmented hypomaturation type, 204700 (3).
BioGrid reports that CG18735 interacts with CG3605 CG8368 .
VDRC has 1 RNAi stocks for FBgn0042098 available for purchase.
Tissue	mRNA Signal	Present Call	Enrichment	Affy Call
Brain	0 ± 0	0 of 4	0.7	None
Head	0 ± 0	0 of 4	0.5	None
Thoracicoabdominal ganglion	0 ± 0	0 of 4	0.6	None
Crop	0 ± 0	0 of 4	0.7	None
Midgut	1 ± 0	0 of 4	1	None
Tubule	1 ± 0	0 of 4	1.4	None
Hindgut	0 ± 0	0 of 4	0.7	None
Ovary	0 ± 0	0 of 4	0.4	None
Testis	1 ± 0	0 of 4	1	None
Male accessory glands	0 ± 0	0 of 4	0.8	None
Adult carcass	0 ± 0	0 of 4	0.8	None
Larval tubule	0 ± 0	0 of 4	0.6	None
Larval fat body	4 ± 1	0 of 4	3.6	None
Whole fly	1 ± 0	0 of 4
CG13078 (CG13078) CG13078; FBgn0032809; 1630822_at
Accessions: NP_609989.1; NM_136145;
GeneOntology: 0006118 / electron transport /
VDRC has 1 RNAi stocks for FBgn0032809 available for purchase.
Tissue	mRNA Signal	Present Call	Enrichment	Affy Call
Brain	3 ± 0	0 of 4	0.4	None
Head	6 ± 1	0 of 4	0.7	None
Thoracicoabdominal ganglion	5 ± 2	2 of 4	0.6	None
Crop	7 ± 2	2 of 4	0.8	None
Midgut	80 ± 11	4 of 4	8.8	Up
Tubule	10 ± 0	2 of 4	1.1	Up
Hindgut	9 ± 2	1 of 4	1.1	None
Ovary	3 ± 0	0 of 4	0.4	None
Testis	3 ± 1	0 of 4	0.4	None
Male accessory glands	12 ± 3	2 of 4	1.3	None
Adult carcass	10 ± 1	0 of 4	1.2	None
Larval tubule	5 ± 0	0 of 4	0.5	None
Larval fat body	7 ± 2	0 of 4	0.8	None
Whole fly	9 ± 2	1 of 4
CG6905 (CG6905) CG6905; FBgn0035136; 1634212_at
Accessions: NP_612033.1; NM_138189;
GeneOntology: 0000074 / regulation of progression through cell cycle ; 0000398 / nuclear mRNA splicing, via spliceosome ; 0006357 /
BioGrid reports that CG6905 interacts with CG7293 CG7765 CG8282 CG8604 CG9964 .
VDRC has 1 RNAi stocks for FBgn0035136 available for purchase.
Tissue	mRNA Signal	Present Call	Enrichment	Affy Call
Brain	93 ± 4	4 of 4	1.4	None
Head	40 ± 5	4 of 4	0.6	Down
Thoracicoabdominal ganglion	63 ± 3	4 of 4	0.9	None
Crop	51 ± 2	4 of 4	0.8	None
Midgut	44 ± 2	4 of 4	0.7	Down
Tubule	54 ± 3	4 of 4	0.8	Down
Hindgut	56 ± 2	4 of 4	0.8	None
Ovary	94 ± 3	4 of 4	1.4	Up
Testis	31 ± 1	4 of 4	0.5	Down
Male accessory glands	60 ± 5	4 of 4	0.9	None
Adult carcass	42 ± 3	4 of 4	0.6	Down
Larval tubule	45 ± 1	4 of 4	0.7	Down
Larval fat body	39 ± 6	4 of 4	0.6	Down
Whole fly	67 ± 5	4 of 4
CG10104 (CG10104) CG10104; FBgn0033933; 1639073_at
Accessions: NP_610961.1; NM_137117;
GeneOntology: 0006508 / proteolysis /
BDGP gene expression has embryonic in situ data for CG10104: 4 pix of staining in 1 body parts.
Homophila reports that CG10104 is a close match (2e-81) to human gene REN (NP_000528), a gene associated with Renal tubular dysgenesis, 267430 (3);[Hyperproreninemia] (3).
BioGrid reports that CG10104 interacts with CG9511 .
VDRC has 1 RNAi stocks for FBgn0033933 available for purchase.
Tissue	mRNA Signal	Present Call	Enrichment	Affy Call
Brain	0 ± 0	0 of 4	0.1	Down
Head	2 ± 0	0 of 4	0.4	Down
Thoracicoabdominal ganglion	0 ± 0	0 of 4	0.1	Down
Crop	3 ± 1	0 of 4	0.4	Down
Midgut	3 ± 0	0 of 4	0.4	Down
Tubule	2 ± 0	0 of 4	0.3	Down
Hindgut	1 ± 0	0 of 4	0.2	Down
Ovary	0 ± 0	0 of 4	0.1	Down
Testis	94 ± 6	4 of 4	12.6	Up
Male accessory glands	0 ± 0	0 of 4	0.1	Down
Adult carcass	3 ± 2	0 of 4	0.4	None
Larval tubule	2 ± 0	0 of 4	0.3	Down
Larval fat body	14 ± 6	1 of 4	2	None
Whole fly	7 ± 0	0 of 4
CG8629 (CG8629) CG8629; FBgn0035742; 1626601_at
Accessions: NP_648081.1; NM_139824;
GeneOntology: 0006869 / lipid transport ; 0042049 / cell acyl-CoA homeostasis /
BDGP gene expression has embryonic in situ data for CG8629: 8 pix of staining in 2 body parts.
VDRC has 2 RNAi stocks for FBgn0035742 available for purchase.
Tissue	mRNA Signal	Present Call	Enrichment	Affy Call
Brain	1 ± 0	0 of 4	0	None
Head	1 ± 0	0 of 4	0.1	None
Thoracicoabdominal ganglion	1 ± 0	0 of 4	0	None
Crop	1 ± 0	0 of 4	0	None
Midgut	47 ± 5	2 of 4	1.6	None
Tubule	1 ± 0	0 of 4	0.1	Down
Hindgut	26 ± 3	1 of 4	0.9	None
Ovary	0 ± 0	0 of 4	0	None
Testis	0 ± 0	0 of 4	0	None
Male accessory glands	3 ± 1	0 of 4	0.1	None
Adult carcass	4 ± 1	0 of 4	0.2	None
Larval tubule	1 ± 0	0 of 4	0.1	None
Larval fat body	4 ± 2	0 of 4	0.2	None
Whole fly	29 ± 9	3 of 4
CKIa-like (CG7094) CG7094; FBgn0032650; 1636753_at
Accessions: NP_609851.2; NM_136007;
GeneOntology: 0006468 / protein amino acid phosphorylation ; 0006468 / protein amino acid phosphorylation ; 0007049 / cell cycle ;
Interpro: IPR001245 // Tyrosine protein kinase // 1.9E-6
Homophila reports that CG7094 is a close match (1e-101) to human gene (XP_001132734), a gene associated with .
VDRC has 2 RNAi stocks for FBgn0032650 available for purchase.
Tissue	mRNA Signal	Present Call	Enrichment	Affy Call
Brain	0 ± 0	0 of 4	0	Down
Head	1 ± 0	0 of 4	0	Down
Thoracicoabdominal ganglion	1 ± 0	0 of 4	0	Down
Crop	5 ± 1	0 of 4	0.1	Down
Midgut	3 ± 1	0 of 4	0	Down
Tubule	1 ± 0	0 of 4	0	Down
Hindgut	3 ± 1	0 of 4	0	Down
Ovary	2 ± 0	0 of 4	0	Down
Testis	910 ± 42	4 of 4	13.2	Up
Male accessory glands	10 ± 0	0 of 4	0.1	Down
Adult carcass	3 ± 1	0 of 4	0.1	Down
Larval tubule	5 ± 0	0 of 4	0.1	Down
Larval fat body	85 ± 41	3 of 4	1.2	None
Whole fly	69 ± 2	4 of 4
Actin 87E (Act87E) CG18290; FBgn0000046; 1636348_s_at
Accessions: NP_477091.1; /// NP_731812.1; NM_057743; /// NM_169525;
GeneOntology: 0007010 / cytoskeleton organization and biogenesis /
BDGP gene expression has embryonic in situ data for Act87E: 10 pix of staining in 15 body parts.
Homophila reports that CG18290 is a close match (0) to human gene ACTC;CMD1R (NP_005150), a gene associated with Cardiomyopathy, dilated, 1R (3);Cardiomyopathy, familial hypertrophic, 192600 (3).
BioGrid reports that CG18290 interacts with CG4254 CG6873 CG31550 CG4795 CG5692 CG7659 CG30425 .
Tissue	mRNA Signal	Present Call	Enrichment	Affy Call
Brain	25 ± 1	4 of 4	0	Down
Head	717 ± 32	4 of 4	0.5	Down
Thoracicoabdominal ganglion	83 ± 7	4 of 4	0.1	Down
Crop	5999 ± 279	4 of 4	4.3	Up
Midgut	1068 ± 66	4 of 4	0.8	Down
Tubule	46 ± 3	4 of 4	0	Down
Hindgut	2662 ± 75	4 of 4	1.9	Up
Ovary	41 ± 6	4 of 4	0	Down
Testis	1673 ± 37	4 of 4	1.2	None
Male accessory glands	1235 ± 72	4 of 4	0.9	None
Adult carcass	2888 ± 244	4 of 4	2.1	Up
Larval tubule	69 ± 8	4 of 4	0	Down
Larval fat body	131 ± 62	4 of 4	0.1	Down
Whole fly	1406 ± 105	4 of 4
CG7768 (CG7768 /// DyakCG7768) CG7768; FBgn0036415 /// FBgn0068242; 1639564_a_at
Accessions: NP_648697.1; /// NP_729966.1; NM_140440; /// NM_168584;
GeneOntology: 0006457 / protein folding ; 0006605 / protein targeting ; 0006952 / defense response /
Tissue	mRNA Signal	Present Call	Enrichment	Affy Call
Brain	12 ± 1	4 of 4	0	Down
Head	16 ± 1	4 of 4	0.1	Down
Thoracicoabdominal ganglion	13 ± 2	3 of 4	0	Down
Crop	2037 ± 47	4 of 4	6.2	Up
Midgut	24 ± 2	4 of 4	0.1	Down
Tubule	31 ± 2	4 of 4	0.1	Down
Hindgut	43 ± 1	4 of 4	0.1	Down
Ovary	7 ± 1	1 of 4	0	Down
Testis	2444 ± 60	4 of 4	7.4	Up
Male accessory glands	8 ± 2	1 of 4	0	Down
Adult carcass	20 ± 2	4 of 4	0.1	Down
Larval tubule	40 ± 6	4 of 4	0.1	Down
Larval fat body	504 ± 223	4 of 4	1.5	None
Whole fly	328 ± 10	4 of 4
20s proteasome (Pros28.1A) CG17268; FBgn0017557; 1626747_at					60
Accessions: NP_650910.1; NM_142653;
GeneOntology: 0006508 / proteolysis ; 0006511 / ubiquitin-dependent protein catabolic process /
Homophila reports that CG17268 is a close match (3e-25) to human gene P27K;PROS27;PSMA6 (NP_002782), a gene associated with {Myocardial infarcation, susceptibility to} (3).
VDRC has 3 RNAi stocks for FBgn0017557 available for purchase.
Tissue	mRNA Signal	Present Call	Enrichment	Affy Call
Brain	2 ± 0	0 of 4	0.1	Down
Head	1 ± 0	0 of 4	0.1	Down
Thoracicoabdominal ganglion	1 ± 0	0 of 4	0.1	Down
Crop	2 ± 0	0 of 4	0.1	Down
Midgut	3 ± 1	0 of 4	0.2	Down
Tubule	2 ± 0	0 of 4	0.1	Down
Hindgut	3 ± 1	0 of 4	0.2	Down
Ovary	0 ± 0	0 of 4	0	Down
Testis	163 ± 8	4 of 4	9	Up
Male accessory glands	4 ± 3	0 of 4	0.2	Down
Adult carcass	3 ± 0	0 of 4	0.2	Down
Larval tubule	2 ± 0	0 of 4	0.1	Down
Larval fat body	42 ± 18	1 of 4	2.3	None
Whole fly	18 ± 1	0 of 4
alpha-Tubulin (alphaTub84D) CG2512; FBgn0003885; 1633624_s_at
Accessions: NP_524264.1; /// NP_731169.1; NM_079540; /// NM_169189;
GeneOntology: 0000910 / cytokinesis ; 0006886 / intracellular protein transport ; 0006928 / cell motility ; 0007017 / microtubule-b
BioGrid reports that CG2512 interacts with CG6020 .
Tissue	mRNA Signal	Present Call	Enrichment	Affy Call
Brain	81 ± 5	4 of 4	8.4	Up
Head	17 ± 1	4 of 4	1.7	Up
Thoracicoabdominal ganglion	34 ± 5	4 of 4	3.5	Up
Crop	20 ± 3	4 of 4	2.1	None
Midgut	14 ± 3	3 of 4	1.5	None
Tubule	10 ± 0	3 of 4	1.1	None
Hindgut	13 ± 1	3 of 4	1.4	Up
Ovary	6 ± 1	4 of 4	0.7	None
Testis	4 ± 0	3 of 4	0.5	Down
Male accessory glands	20 ± 3	4 of 4	2.1	Up
Adult carcass	15 ± 1	2 of 4	1.6	Up
Larval tubule	10 ± 2	4 of 4	1	None
Larval fat body	19 ± 1	4 of 4	2	Up
Whole fly	9 ± 1	4 of 4
CG1924 (CG1924) CG1924; FBgn0030377; 1626923_at
Accessions: NP_572788.2; NM_132560;
GeneOntology: 0006457 / protein folding ; 0006457 / protein folding ; 0006886 / intracellular protein transport ; 0006887 / exocyto
VDRC has 3 RNAi stocks for FBgn0030377 available for purchase.
Tissue	mRNA Signal	Present Call	Enrichment	Affy Call
Brain	3 ± 1	0 of 4	0.9	None
Head	2 ± 1	0 of 4	0.7	None
Thoracicoabdominal ganglion	6 ± 0	1 of 4	1.5	None
Crop	5 ± 1	1 of 4	1.3	None
Midgut	3 ± 1	0 of 4	0.9	None
Tubule	6 ± 0	1 of 4	1.5	Up
Hindgut	3 ± 1	0 of 4	0.9	None
Ovary	2 ± 0	0 of 4	0.5	None
Testis	48 ± 1	4 of 4	11.5	Up
Male accessory glands	8 ± 0	0 of 4	1.9	Up
Adult carcass	7 ± 2	0 of 4	1.9	None
Larval tubule	4 ± 1	0 of 4	1.2	None
Larval fat body	13 ± 4	2 of 4	3.2	None
Whole fly	4 ± 0	0 of 4
heat-shock protein 70 (Hsc70-4) CG4264; FBgn0001219; 1630637_s_at
Accessions: NP_524356.1; /// NP_731987.1; /// NP_731988.1; /// NP_731989.1; /// NP_788679.1; /// NP_788680.1; NM_079632; /// NM_169625; /// NM_169626; /// NM_169627; /// NM_176502; /// NM_176503;
GeneOntology: 0001700 / embryonic development via the syncytial blastoderm ; 0006457 / protein folding ; 0006457 / protein folding ;
BDGP gene expression has embryonic in situ data for Hsc70-4: 4 pix of staining in 2 body parts.
BioGrid reports that CG4264 interacts with CG7945 CG7970 CG5203 CG5266 CG6459 CG8155 CG8219 CG9331 CG9429 CG8787 CG3929 CG5460 CG6395 CG3938 CG3936 CG3936 CG32443 CG32443 CG5109 CG18412 CG18412 CG18102 CG8651 CG8651 .
VDRC has 2 RNAi stocks for FBgn0001219 available for purchase.
Tissue	mRNA Signal	Present Call	Enrichment	Affy Call
Brain	2491 ± 52	4 of 4	0.6	Down
Head	3873 ± 152	4 of 4	1	None
Thoracicoabdominal ganglion	2759 ± 72	4 of 4	0.7	Down
Crop	6556 ± 332	4 of 4	1.7	Up
Midgut	4268 ± 82	4 of 4	1.1	None
Tubule	4832 ± 213	4 of 4	1.2	Up
Hindgut	5077 ± 44	4 of 4	1.3	Up
Ovary	3604 ± 63	4 of 4	0.9	Down
Testis	2363 ± 136	4 of 4	0.6	Down
Male accessory glands	6037 ± 132	4 of 4	1.5	Up
Adult carcass	5047 ± 81	4 of 4	1.3	Up
Larval tubule	5331 ± 108	4 of 4	1.3	Up
Larval fat body	5394 ± 474	4 of 4	1.4	None
Whole fly	3951 ± 105	4 of 4
CG13732 (CG13732) CG13732; FBgn0036730; 1624015_at
Accessions: NP_648987.1; NM_140730;
Tissue	mRNA Signal	Present Call	Enrichment	Affy Call
Brain	4 ± 1	0 of 4	0.2	Down
Head	7 ± 1	0 of 4	0.3	Down
Thoracicoabdominal ganglion	10 ± 2	1 of 4	0.4	Down
Crop	11 ± 1	0 of 4	0.5	Down
Midgut	9 ± 2	1 of 4	0.4	Down
Tubule	8 ± 0	0 of 4	0.4	Down
Hindgut	6 ± 2	0 of 4	0.3	Down
Ovary	6 ± 1	0 of 4	0.3	Down
Testis	231 ± 17	4 of 4	9.6	Up
Male accessory glands	5 ± 2	0 of 4	0.2	Down
Adult carcass	7 ± 1	0 of 4	0.3	Down
Larval tubule	6 ± 1	0 of 4	0.3	Down
Larval fat body	24 ± 6	3 of 4	1	None
Whole fly	24 ± 1	4 of 4
CG13069 (CG13069) CG13069; FBgn0040798; 1639851_at
Accessions: NP_652418.1; NM_144161;
VDRC has 1 RNAi stocks for FBgn0040798 available for purchase.
Tissue	mRNA Signal	Present Call	Enrichment	Affy Call
Brain	20 ± 2	2 of 4	0.5	None
Head	23 ± 3	1 of 4	0.6	None
Thoracicoabdominal ganglion	33 ± 3	0 of 4	0.8	None
Crop	23 ± 5	0 of 4	0.5	None
Midgut	43 ± 11	0 of 4	1	None
Tubule	14 ± 1	0 of 4	0.3	Down
Hindgut	32 ± 1	0 of 4	0.8	None
Ovary	14 ± 2	0 of 4	0.3	Down
Testis	12 ± 1	0 of 4	0.3	Down
Male accessory glands	29 ± 7	0 of 4	0.7	None
Adult carcass	75 ± 17	4 of 4	1.8	None
Larval tubule	23 ± 2	0 of 4	0.6	None
Larval fat body	35 ± 4	0 of 4	0.8	None
Whole fly	42 ± 7	3 of 4
CG9518 (CG9518) CG9518; FBgn0030590; 1626695_at
Accessions: NP_572979.1; NM_132751;
GeneOntology: 0006066 / alcohol metabolic process ; 0006118 / electron transport /
Interpro: IPR008671 // Lycopene beta and epsilon cyclase // 1.0E-4 /// IPR013027 // FAD-dependent pyridine nucleotide-disulphide o
BDGP gene expression has embryonic in situ data for CG9518: 10 pix of staining in 6 body parts.
VDRC has 2 RNAi stocks for FBgn0030590 available for purchase.
Tissue	mRNA Signal	Present Call	Enrichment	Affy Call
Brain	8 ± 0	4 of 4	2.3	Up
Head	2 ± 1	0 of 4	0.8	None
Thoracicoabdominal ganglion	3 ± 0	0 of 4	1	None
Crop	19 ± 3	4 of 4	5.6	Up
Midgut	4 ± 0	0 of 4	1.2	None
Tubule	4 ± 1	1 of 4	1.3	None
Hindgut	34 ± 1	4 of 4	9.8	Up
Ovary	1 ± 0	0 of 4	0.5	None
Testis	15 ± 1	4 of 4	4.5	Up
Male accessory glands	4 ± 2	0 of 4	1.1	None
Adult carcass	5 ± 1	0 of 4	1.4	None
Larval tubule	2 ± 0	0 of 4	0.6	None
Larval fat body	4 ± 0	0 of 4	1.2	None
Whole fly	3 ± 0	1 of 4
CG7197 (CG7197 /// DereCG7197 /// DsimCG7197 /// DyakCG7197) CG7197; FBgn0035866 /// FBgn0084549 /// FBgn0084967 /// FBgn0085149; 1637106_at
Accessions: NP_648201.1; NM_139944;
GeneOntology: 0006364 / rRNA processing ; 0006886 / intracellular protein transport ; 0007166 / cell surface receptor linked signal
Interpro: IPR013753 // Ras // 6.1E-6
Homophila reports that CG7197 is a close match (5e-17) to human gene CMRD;SAR1B;SARA2 (NP_057187), a gene associated with Anderson disease, 607689 (3);Chylomicron retention disease with Marinesco-Sjogren syndrome, 607692 (3);Chylomicron retention disease, 246700 (3).
Tissue	mRNA Signal	Present Call	Enrichment	Affy Call
Brain	140 ± 2	4 of 4	0.7	Down
Head	135 ± 5	4 of 4	0.7	Down
Thoracicoabdominal ganglion	107 ± 2	4 of 4	0.6	Down
Crop	146 ± 5	4 of 4	0.8	None
Midgut	82 ± 5	4 of 4	0.4	Down
Tubule	145 ± 2	4 of 4	0.8	Down
Hindgut	215 ± 8	4 of 4	1.1	None
Ovary	381 ± 8	4 of 4	2	Up
Testis	62 ± 0	4 of 4	0.3	Down
Male accessory glands	115 ± 6	4 of 4	0.6	Down
Adult carcass	119 ± 9	4 of 4	0.6	Down
Larval tubule	118 ± 4	4 of 4	0.6	Down
Larval fat body	175 ± 10	4 of 4	0.9	None
Whole fly	189 ± 15	4 of 4
Heat shock protein 60 related (Hsp60B) CG2830; FBgn0011244; 1631238_at
Accessions: NP_524925.1; NM_080186;
GeneOntology: 0006457 / protein folding ; 0006457 / protein folding ; 0006458 / 'de novo' protein folding ; 0006626 / protein targe
BDGP gene expression has embryonic in situ data for Hsp60B: 4 pix of staining in 1 body parts.
Homophila reports that CG2830 is a close match (1e-174) to human gene HSP60;HSPD1;SPG13 (NP_955472), a gene associated with Spastic paraplegia-13, 605280 (3).
BioGrid reports that CG2830 interacts with CG5649 CG3107 CG32647 CG3781 CG3937 CG4168 CG4617 CG4836 CG5188 CG5363 CG5792 CG6459 CG6486 CG6703 CG6866 CG6910 CG6932 CG7010 CG7200 CG7583 CG8184 CG8351 CG8893 CG8924 CG9247 .
VDRC has 2 RNAi stocks for FBgn0011244 available for purchase.
Tissue	mRNA Signal	Present Call	Enrichment	Affy Call
Brain	5 ± 1	0 of 4	0	Down
Head	5 ± 1	0 of 4	0	Down
Thoracicoabdominal ganglion	4 ± 1	0 of 4	0	Down
Crop	4 ± 1	0 of 4	0	Down
Midgut	4 ± 0	0 of 4	0	Down
Tubule	6 ± 1	0 of 4	0	Down
Hindgut	3 ± 1	0 of 4	0	Down
Ovary	3 ± 0	0 of 4	0	Down
Testis	1902 ± 30	4 of 4	10.8	Up
Male accessory glands	9 ± 1	0 of 4	0.1	Down
Adult carcass	19 ± 3	1 of 4	0.1	Down
Larval tubule	9 ± 2	0 of 4	0.1	Down
Larval fat body	222 ± 121	4 of 4	1.3	None
Whole fly	175 ± 18	4 of 4
CG6180 (CG6180) CG6180; FBgn0032453; 1626278_at
Accessions: NP_609588.1; NM_135744;
GeneOntology: 0007165 / signal transduction /
VDRC has 2 RNAi stocks for FBgn0032453 available for purchase.
Tissue	mRNA Signal	Present Call	Enrichment	Affy Call
Brain	576 ± 17	4 of 4	0.6	Down
Head	916 ± 60	4 of 4	1	None
Thoracicoabdominal ganglion	613 ± 26	4 of 4	0.7	Down
Crop	663 ± 21	4 of 4	0.7	Down
Midgut	1046 ± 20	4 of 4	1.2	Up
Tubule	980 ± 26	4 of 4	1.1	Up
Hindgut	994 ± 27	4 of 4	1.1	Up
Ovary	1150 ± 4	4 of 4	1.3	Up
Testis	578 ± 8	4 of 4	0.6	Down
Male accessory glands	1142 ± 44	4 of 4	1.3	Up
Adult carcass	693 ± 59	4 of 4	0.8	Down
Larval tubule	1327 ± 86	4 of 4	1.5	Up
Larval fat body	1306 ± 100	4 of 4	1.4	Up
Whole fly	903 ± 12	4 of 4
CKIa-like (CG2577) CG2577; FBgn0030384; 1640211_at					70
Accessions: NP_572794.1; NM_132566;
GeneOntology: 0006468 / protein amino acid phosphorylation ; 0006468 / protein amino acid phosphorylation ; 0007049 / cell cycle ;
Interpro: IPR001245 // Tyrosine protein kinase // 2.2E-6 /// IPR001245 // Tyrosine protein kinase // 2.2E-6
BDGP gene expression has embryonic in situ data for CG2577: 2 pix of staining in 1 body parts.
Homophila reports that CG2577 is a close match (1e-101) to human gene (XP_001132734), a gene associated with .
VDRC has 2 RNAi stocks for FBgn0030384 available for purchase.
Tissue	mRNA Signal	Present Call	Enrichment	Affy Call
Brain	1 ± 0	0 of 4	0.1	Down
Head	1 ± 0	0 of 4	0.1	Down
Thoracicoabdominal ganglion	1 ± 0	0 of 4	0.1	Down
Crop	2 ± 1	0 of 4	0.1	Down
Midgut	2 ± 1	0 of 4	0.1	Down
Tubule	3 ± 0	0 of 4	0.2	Down
Hindgut	4 ± 2	0 of 4	0.2	Down
Ovary	1 ± 1	0 of 4	0.1	Down
Testis	306 ± 3	4 of 4	14.1	Up
Male accessory glands	2 ± 1	0 of 4	0.1	Down
Adult carcass	6 ± 2	0 of 4	0.3	Down
Larval tubule	3 ± 1	0 of 4	0.2	Down
Larval fat body	28 ± 10	3 of 4	1.3	None
Whole fly	21 ± 1	4 of 4
AE003657 - proteasome beta subunit (CG31742) CG31742; FBgn0051742; 1635607_at
Accessions: NP_724081.1; NM_165234;
GeneOntology: 0006508 / proteolysis ; 0006511 / ubiquitin-dependent protein catabolic process /
Tissue	mRNA Signal	Present Call	Enrichment	Affy Call
Brain	0 ± 0	0 of 4	0	Down
Head	0 ± 0	0 of 4	0	Down
Thoracicoabdominal ganglion	3 ± 1	0 of 4	0.3	Down
Crop	0 ± 0	0 of 4	0.1	Down
Midgut	0 ± 0	0 of 4	0	Down
Tubule	1 ± 0	0 of 4	0.1	Down
Hindgut	1 ± 1	0 of 4	0.1	Down
Ovary	0 ± 0	0 of 4	0.1	Down
Testis	205 ± 6	4 of 4	18.8	Up
Male accessory glands	0 ± 0	0 of 4	0.1	Down
Adult carcass	0 ± 0	0 of 4	0.1	Down
Larval tubule	0 ± 0	0 of 4	0	Down
Larval fat body	33 ± 15	3 of 4	3	None
Whole fly	10 ± 0	2 of 4
Actin-related protein 53D (Arp53D) CG5409; FBgn0011743; 1636039_at
Accessions: NP_477037.1; NM_057689;
GeneOntology: 0007010 / cytoskeleton organization and biogenesis /
Homophila reports that CG5409 is a close match (6e-138) to human gene ACTA1;ASMA;CFTD1;NEM1;NEM3 (NP_001091), a gene associated with Myopathy, actin, congenital, with cores (3);Myopathy, actin, congenital, with excess of thin myofilaments, 161800 (3);Myopathy, congenital, with fiber-type disporportion 1, 255310 (3);Myopathy, nemaline, 3, 161800 (3).
VDRC has 2 RNAi stocks for FBgn0011743 available for purchase.
Tissue	mRNA Signal	Present Call	Enrichment	Affy Call
Brain	4 ± 0	0 of 4	0.1	Down
Head	2 ± 0	0 of 4	0	Down
Thoracicoabdominal ganglion	0 ± 0	0 of 4	0	Down
Crop	3 ± 1	0 of 4	0	Down
Midgut	9 ± 1	0 of 4	0.1	Down
Tubule	5 ± 0	0 of 4	0.1	Down
Hindgut	2 ± 0	0 of 4	0	Down
Ovary	2 ± 0	0 of 4	0	Down
Testis	930 ± 20	4 of 4	14.2	Up
Male accessory glands	3 ± 1	0 of 4	0.1	Down
Adult carcass	10 ± 1	2 of 4	0.2	Down
Larval tubule	4 ± 1	1 of 4	0.1	Down
Larval fat body	219 ± 115	4 of 4	3.4	None
Whole fly	65 ± 2	4 of 4
CG9436 (CG9436) CG9436; FBgn0033101; 1633870_at
Accessions: NP_610235.1; NM_136391;
BDGP gene expression has embryonic in situ data for CG9436: 10 pix of staining in 4 body parts.
Homophila reports that CG9436 is a close match (5e-58) to human gene (NP_005980), a gene associated with .
BioGrid reports that CG9436 interacts with CG9776 .
VDRC has 2 RNAi stocks for FBgn0033101 available for purchase.
Tissue	mRNA Signal	Present Call	Enrichment	Affy Call
Brain	101 ± 4	4 of 4	0.4	Down
Head	450 ± 20	4 of 4	1.8	Up
Thoracicoabdominal ganglion	296 ± 6	4 of 4	1.2	None
Crop	170 ± 10	4 of 4	0.7	Down
Midgut	484 ± 14	4 of 4	1.9	Up
Tubule	1424 ± 37	4 of 4	5.7	Up
Hindgut	384 ± 15	4 of 4	1.5	Up
Ovary	261 ± 10	4 of 4	1	None
Testis	23 ± 3	2 of 4	0.1	Down
Male accessory glands	74 ± 13	4 of 4	0.3	Down
Adult carcass	435 ± 16	4 of 4	1.7	Up
Larval tubule	1400 ± 65	4 of 4	5.6	Up
Larval fat body	57 ± 4	4 of 4	0.2	Down
Whole fly	250 ± 15	4 of 4
CG9722 (CG9722) CG9722; FBgn0038209; 1640450_at
Accessions: NP_650341.1; NM_142084;
VDRC has 1 RNAi stocks for FBgn0038209 available for purchase.
Tissue	mRNA Signal	Present Call	Enrichment	Affy Call
Brain	2 ± 0	0 of 4	0.1	Down
Head	3 ± 1	0 of 4	0.1	Down
Thoracicoabdominal ganglion	1 ± 0	0 of 4	0.1	Down
Crop	4 ± 1	0 of 4	0.1	Down
Midgut	4 ± 1	0 of 4	0.1	Down
Tubule	5 ± 0	0 of 4	0.1	Down
Hindgut	6 ± 1	0 of 4	0.2	Down
Ovary	1 ± 0	0 of 4	0	Down
Testis	494 ± 13	4 of 4	13.5	Up
Male accessory glands	8 ± 3	0 of 4	0.2	Down
Adult carcass	5 ± 2	0 of 4	0.2	Down
Larval tubule	3 ± 0	0 of 4	0.1	Down
Larval fat body	46 ± 29	2 of 4	1.3	None
Whole fly	36 ± 0	4 of 4
Fad2 (Fad2) CG7923; FBgn0029172; 1633820_at
Accessions: NP_651966.2; NM_143709;
GeneOntology: 0000910 / cytokinesis ; 0006629 / lipid metabolic process ; 0006631 / fatty acid metabolic process ; 0006633 / fatty
VDRC has 1 RNAi stocks for FBgn0029172 available for purchase.
Tissue	mRNA Signal	Present Call	Enrichment	Affy Call
Brain	3 ± 1	0 of 4	0	Down
Head	7 ± 3	0 of 4	0	Down
Thoracicoabdominal ganglion	36 ± 28	1 of 4	0	Down
Crop	8 ± 1	0 of 4	0	Down
Midgut	7 ± 2	0 of 4	0	Down
Tubule	93 ± 64	1 of 4	0.1	Down
Hindgut	27 ± 9	3 of 4	0	Down
Ovary	4 ± 1	0 of 4	0	Down
Testis	2 ± 1	0 of 4	0	Down
Male accessory glands	4 ± 2	0 of 4	0	Down
Adult carcass	4433 ± 38	4 of 4	4.9	Up
Larval tubule	2 ± 1	0 of 4	0	Down
Larval fat body	10 ± 3	0 of 4	0	Down
Whole fly	913 ± 102	4 of 4
Calnexin (CG9906) CG9906; FBgn0030755; 1631000_at
Accessions: NP_573131.1; NM_132903;
GeneOntology: 0006457 / protein folding ; 0006886 / intracellular protein transport ; 0006887 / exocytosis /
VDRC has 1 RNAi stocks for FBgn0030755 available for purchase.
Tissue	mRNA Signal	Present Call	Enrichment	Affy Call
Brain	4 ± 1	0 of 4	1.2	None
Head	3 ± 1	0 of 4	0.8	None
Thoracicoabdominal ganglion	3 ± 0	0 of 4	0.8	None
Crop	4 ± 3	1 of 4	1.2	None
Midgut	1 ± 0	0 of 4	0.3	None
Tubule	5 ± 1	0 of 4	1.5	None
Hindgut	2 ± 1	0 of 4	0.7	None
Ovary	5 ± 1	0 of 4	1.4	None
Testis	43 ± 0	4 of 4	11.1	Up
Male accessory glands	2 ± 1	0 of 4	0.7	None
Adult carcass	2 ± 0	0 of 4	0.6	None
Larval tubule	3 ± 1	0 of 4	0.9	None
Larval fat body	10 ± 3	0 of 4	2.7	None
Whole fly	3 ± 0	0 of 4
CG9013 (CG9013) CG9013; FBgn0034169; 1641684_at
Accessions: NP_611169.1; NM_137325;
GeneOntology: 0015986 / ATP synthesis coupled proton transport ; 0015992 / proton transport /
VDRC has 1 RNAi stocks for FBgn0034169 available for purchase.
Tissue	mRNA Signal	Present Call	Enrichment	Affy Call
Brain	7 ± 0	0 of 4	0.5	None
Head	13 ± 1	0 of 4	1	None
Thoracicoabdominal ganglion	7 ± 1	0 of 4	0.5	Down
Crop	7 ± 1	0 of 4	0.6	Down
Midgut	7 ± 1	0 of 4	0.5	Down
Tubule	5 ± 1	0 of 4	0.4	Down
Hindgut	9 ± 1	1 of 4	0.7	None
Ovary	5 ± 0	0 of 4	0.4	Down
Testis	130 ± 14	4 of 4	9.8	Up
Male accessory glands	13 ± 3	0 of 4	1	None
Adult carcass	24 ± 7	0 of 4	1.8	None
Larval tubule	4 ± 1	0 of 4	0.4	Down
Larval fat body	31 ± 8	3 of 4	2.4	None
Whole fly	13 ± 1	4 of 4
Calcineurin B (CanB) CG4209; FBgn0010014; 1641460_at
Accessions: NP_524741.1; NM_080002;
GeneOntology: 0006470 / protein amino acid dephosphorylation ; 0006470 / protein amino acid dephosphorylation ; 0007269 / neurotrans
BDGP gene expression has embryonic in situ data for CanB: 26 pix of staining in 6 body parts.
BioGrid reports that CG4209 interacts with CG7930 CG11217 CG9842 .
VDRC has 2 RNAi stocks for FBgn0010014 available for purchase.
Tissue	mRNA Signal	Present Call	Enrichment	Affy Call
Brain	2325 ± 36	4 of 4	19.7	Up
Head	1040 ± 63	4 of 4	8.8	Up
Thoracicoabdominal ganglion	2409 ± 51	4 of 4	20.5	Up
Crop	19 ± 0	4 of 4	0.2	Down
Midgut	21 ± 2	4 of 4	0.2	Down
Tubule	7 ± 0	2 of 4	0.1	Down
Hindgut	21 ± 1	4 of 4	0.2	Down
Ovary	1 ± 0	0 of 4	0	Down
Testis	14 ± 1	4 of 4	0.1	Down
Male accessory glands	21 ± 1	4 of 4	0.2	Down
Adult carcass	58 ± 5	4 of 4	0.5	Down
Larval tubule	5 ± 0	0 of 4	0	Down
Larval fat body	5 ± 0	1 of 4	0.1	Down
Whole fly	117 ± 10	4 of 4
CG11825 (CG11825) CG11825; FBgn0033519; 1635263_at
Accessions: NP_610583.1; NM_136739;
BDGP gene expression has embryonic in situ data for CG11825: 4 pix of staining in 1 body parts.
VDRC has 3 RNAi stocks for FBgn0033519 available for purchase.
Tissue	mRNA Signal	Present Call	Enrichment	Affy Call
Brain	7 ± 1	3 of 4	0.1	Down
Head	41 ± 2	4 of 4	0.3	Down
Thoracicoabdominal ganglion	14 ± 1	4 of 4	0.1	Down
Crop	21 ± 2	4 of 4	0.2	Down
Midgut	54 ± 12	4 of 4	0.4	Down
Tubule	93 ± 18	4 of 4	0.7	None
Hindgut	38 ± 3	4 of 4	0.3	Down
Ovary	220 ± 9	4 of 4	1.8	Up
Testis	28 ± 1	4 of 4	0.2	Down
Male accessory glands	19 ± 1	4 of 4	0.2	Down
Adult carcass	38 ± 3	3 of 4	0.3	Down
Larval tubule	61 ± 2	4 of 4	0.5	Down
Larval fat body	25 ± 2	4 of 4	0.2	Down
Whole fly	125 ± 4	4 of 4
Protein phosphatase 1 (Pp1-87B) CG5650; FBgn0004103; 1624023_at					80
Accessions: NP_524937.1; NM_080198;
GeneOntology: 0000070 / mitotic sister chromatid segregation ; 0006470 / protein amino acid dephosphorylation ; 0006470 / protein am
BioGrid reports that CG5650 interacts with CG6477 CG8316 CG9238 CG9933 CG7285 CG8980 CG9170 CG6502 CG6502 CG11420 CG7904 CG7904 CG10574 CG8980 CG10718 CG10718 .
VDRC has 2 RNAi stocks for FBgn0004103 available for purchase.
Tissue	mRNA Signal	Present Call	Enrichment	Affy Call
Brain	1121 ± 15	4 of 4	1.7	Up
Head	969 ± 16	4 of 4	1.5	Up
Thoracicoabdominal ganglion	931 ± 17	4 of 4	1.4	Up
Crop	1017 ± 13	4 of 4	1.6	Up
Midgut	903 ± 7	4 of 4	1.4	Up
Tubule	989 ± 8	4 of 4	1.5	Up
Hindgut	937 ± 11	4 of 4	1.5	Up
Ovary	733 ± 3	4 of 4	1.1	Up
Testis	286 ± 7	4 of 4	0.4	Down
Male accessory glands	1015 ± 12	4 of 4	1.6	Up
Adult carcass	802 ± 38	4 of 4	1.2	Up
Larval tubule	948 ± 18	4 of 4	1.5	Up
Larval fat body	961 ± 104	4 of 4	1.5	None
Whole fly	643 ± 6	4 of 4
elongation factor 1-alpha F1 (Ef1alpha48D) CG8280; FBgn0000556; 1638351_s_at
Accessions: NP_477375.1; /// NP_725085.1; NM_058027; /// NM_165850;
GeneOntology: 0006412 / translation ; 0006412 / translation ; 0006414 / translational elongation ; 0006414 / translational elongati
Homophila reports that CG8280 is a close match (2e-37) to human gene COXPD4;EFTU;TUFM (NP_003312), a gene associated with Combined oxidative phosphorylation deficiency 4, 610678 (3).
BioGrid reports that CG8280 interacts with CG9060 CG8368 CG9288 CG9902 .
VDRC has 3 RNAi stocks for FBgn0000556 available for purchase.
Tissue	mRNA Signal	Present Call	Enrichment	Affy Call
Brain	2777 ± 45	4 of 4	0.6	Down
Head	5267 ± 174	4 of 4	1.1	None
Thoracicoabdominal ganglion	3858 ± 63	4 of 4	0.8	None
Crop	6565 ± 406	4 of 4	1.4	Up
Midgut	5939 ± 197	4 of 4	1.2	Up
Tubule	7586 ± 184	4 of 4	1.6	Up
Hindgut	5524 ± 101	4 of 4	1.1	None
Ovary	3972 ± 116	4 of 4	0.8	None
Testis	2540 ± 93	4 of 4	0.5	Down
Male accessory glands	10982 ± 302	4 of 4	2.3	Up
Adult carcass	7456 ± 418	4 of 4	1.5	Up
Larval tubule	6335 ± 71	4 of 4	1.3	Up
Larval fat body	9427 ± 981	4 of 4	1.9	Up
Whole fly	4846 ± 357	4 of 4
Elongation factor Tu mitochondrial (EfTuM) CG6050; FBgn0024556; 1623588_at
Accessions: NP_524752.1; NM_080013;
GeneOntology: 0006414 / translational elongation ; 0006414 / translational elongation /
Homophila reports that CG6050 is a close match (6e-141) to human gene COXPD4;EFTU;TUFM (NP_003312), a gene associated with Combined oxidative phosphorylation deficiency 4, 610678 (3).
VDRC has 2 RNAi stocks for FBgn0024556 available for purchase.
Tissue	mRNA Signal	Present Call	Enrichment	Affy Call
Brain	337 ± 8	4 of 4	0.9	None
Head	262 ± 19	4 of 4	0.7	Down
Thoracicoabdominal ganglion	385 ± 18	4 of 4	1	None
Crop	306 ± 11	4 of 4	0.8	None
Midgut	272 ± 16	4 of 4	0.7	Down
Tubule	816 ± 16	4 of 4	2.2	Up
Hindgut	475 ± 7	4 of 4	1.3	Up
Ovary	411 ± 9	4 of 4	1.1	None
Testis	106 ± 4	4 of 4	0.3	Down
Male accessory glands	330 ± 14	4 of 4	0.9	None
Adult carcass	443 ± 5	4 of 4	1.2	None
Larval tubule	146 ± 9	4 of 4	0.4	Down
Larval fat body	103 ± 9	4 of 4	0.3	Down
Whole fly	372 ± 32	4 of 4
CG12169 (CG12169) CG12169; FBgn0035143; 1634694_at
Accessions: NP_612039.1; NM_138195;
GeneOntology: 0000165 / MAPKKK cascade ; 0006470 / protein amino acid dephosphorylation ; 0006470 / protein amino acid dephosphoryla
VDRC has 2 RNAi stocks for FBgn0035143 available for purchase.
Tissue	mRNA Signal	Present Call	Enrichment	Affy Call
Brain	3 ± 1	0 of 4	0	Down
Head	1 ± 0	0 of 4	0	Down
Thoracicoabdominal ganglion	1 ± 0	0 of 4	0	Down
Crop	1 ± 0	0 of 4	0	Down
Midgut	6 ± 1	0 of 4	0.1	Down
Tubule	3 ± 0	0 of 4	0	Down
Hindgut	0 ± 0	0 of 4	0	Down
Ovary	0 ± 0	0 of 4	0	Down
Testis	1089 ± 37	4 of 4	12.5	Up
Male accessory glands	2 ± 1	0 of 4	0	Down
Adult carcass	6 ± 2	0 of 4	0.1	Down
Larval tubule	0 ± 0	0 of 4	0	Down
Larval fat body	128 ± 58	3 of 4	1.5	None
Whole fly	87 ± 3	4 of 4
CG9920 (CG9920) CG9920; FBgn0038200; 1634719_at
Accessions: NP_650333.1; NM_142076;
GeneOntology: 0006457 / protein folding ; 0006457 / protein folding ; 0006458 / 'de novo' protein folding /
VDRC has 1 RNAi stocks for FBgn0038200 available for purchase.
Tissue	mRNA Signal	Present Call	Enrichment	Affy Call
Brain	1 ± 0	0 of 4	0	Down
Head	8 ± 2	2 of 4	0	Down
Thoracicoabdominal ganglion	3 ± 1	1 of 4	0	Down
Crop	8 ± 2	2 of 4	0	Down
Midgut	5 ± 1	0 of 4	0	Down
Tubule	5 ± 1	0 of 4	0	Down
Hindgut	2 ± 0	0 of 4	0	Down
Ovary	1 ± 0	1 of 4	0	Down
Testis	3322 ± 184	4 of 4	2.7	Up
Male accessory glands	11 ± 1	2 of 4	0	Down
Adult carcass	44 ± 8	4 of 4	0	Down
Larval tubule	4 ± 2	0 of 4	0	Down
Larval fat body	1166 ± 542	4 of 4	0.9	None
Whole fly	1251 ± 84	4 of 4
CG9602 (CG9602) CG9602; FBgn0038175; 1633683_at
Accessions: NP_650309.1; NM_142052;
GeneOntology: 0006464 / protein modification process ; 0006512 / ubiquitin cycle ; 0019538 / protein metabolic process /
BDGP gene expression has embryonic in situ data for CG9602: 4 pix of staining in 1 body parts.
Homophila reports that CG9602 is a close match (3e-25) to human gene (NP_003327), a gene associated with .
VDRC has 2 RNAi stocks for FBgn0038175 available for purchase.
Tissue	mRNA Signal	Present Call	Enrichment	Affy Call
Brain	4 ± 1	0 of 4	0	Down
Head	5 ± 1	0 of 4	0	Down
Thoracicoabdominal ganglion	3 ± 1	0 of 4	0	Down
Crop	8 ± 1	0 of 4	0.1	Down
Midgut	3 ± 1	0 of 4	0	Down
Tubule	3 ± 0	0 of 4	0	Down
Hindgut	4 ± 1	0 of 4	0	Down
Ovary	4 ± 1	0 of 4	0	Down
Testis	1715 ± 64	4 of 4	9.8	Up
Male accessory glands	4 ± 1	0 of 4	0	Down
Adult carcass	12 ± 3	1 of 4	0.1	Down
Larval tubule	6 ± 2	0 of 4	0	Down
Larval fat body	143 ± 66	3 of 4	0.8	None
Whole fly	175 ± 9	4 of 4
gasket (gskt) CG31003; FBgn0046332; 1632217_at
Accessions: NP_733426.1; NM_170547;
GeneOntology: 0006468 / protein amino acid phosphorylation ; 0006468 / protein amino acid phosphorylation ; 0007067 / mitosis ; 000
Interpro: IPR001245 // Tyrosine protein kinase // 5.7E-8
Homophila reports that CG31003 is a close match (1e-15) to human gene CDS1;CHEK2;CHK2;LFS2;RAD53 (NP_009125), a gene associated with Li-Fraumeni syndrome, 609265 (3);Osteosarcoma, somatic, 259500 (3);Prostate cancer, familial, 176807 (3);{Breast and colorectal cancer, susceptibility to} (3);{Breast cancer, susceptibility to}, 114480 (3).
VDRC has 2 RNAi stocks for FBgn0046332 available for purchase.
Tissue	mRNA Signal	Present Call	Enrichment	Affy Call
Brain	2 ± 1	0 of 4	0	Down
Head	1 ± 0	0 of 4	0	Down
Thoracicoabdominal ganglion	1 ± 0	0 of 4	0	Down
Crop	1 ± 0	0 of 4	0	Down
Midgut	0 ± 0	0 of 4	0	Down
Tubule	1 ± 0	0 of 4	0	Down
Hindgut	1 ± 0	0 of 4	0	Down
Ovary	2 ± 1	0 of 4	0	Down
Testis	563 ± 16	4 of 4	6	Up
Male accessory glands	1 ± 0	0 of 4	0	Down
Adult carcass	2 ± 0	0 of 4	0	Down
Larval tubule	0 ± 0	0 of 4	0	Down
Larval fat body	100 ± 59	3 of 4	1.1	None
Whole fly	93 ± 7	4 of 4
CG5718 (CG5718) CG5718; FBgn0036222; 1641313_at
Accessions: NP_648523.1; NM_140266;
GeneOntology: 0005975 / carbohydrate metabolic process ; 0006099 / tricarboxylic acid cycle ; 0006118 / electron transport ; 000611
Interpro: IPR013027 // FAD-dependent pyridine nucleotide-disulphide oxidoreductase // 2.2E-4
BDGP gene expression has embryonic in situ data for CG5718: 2 pix of staining in 1 body parts.
Homophila reports that CG5718 is a close match (0) to human gene SDHA;SDH2;SDHF (NP_004159), a gene associated with Leigh syndrome, 256000 (3);Mitochondrial respiratory chain complex II deficiency, 252011 (3).
VDRC has 2 RNAi stocks for FBgn0036222 available for purchase.
Tissue	mRNA Signal	Present Call	Enrichment	Affy Call
Brain	5 ± 1	1 of 4	0.2	Down
Head	3 ± 0	0 of 4	0.1	Down
Thoracicoabdominal ganglion	2 ± 1	0 of 4	0.1	Down
Crop	7 ± 2	1 of 4	0.2	Down
Midgut	5 ± 1	0 of 4	0.2	Down
Tubule	7 ± 0	0 of 4	0.2	Down
Hindgut	7 ± 1	0 of 4	0.2	Down
Ovary	0 ± 0	0 of 4	0	Down
Testis	460 ± 18	4 of 4	13.5	Up
Male accessory glands	11 ± 3	1 of 4	0.3	Down
Adult carcass	5 ± 1	0 of 4	0.2	Down
Larval tubule	6 ± 1	0 of 4	0.2	Down
Larval fat body	44 ± 19	4 of 4	1.3	None
Whole fly	34 ± 2	4 of 4
CG5078 (CG5078) CG5078; FBgn0037005; 1629112_at
Accessions: NP_649238.2; NM_140981;
GeneOntology: 0005975 / carbohydrate metabolic process ; 0008643 / carbohydrate transport ; 0015904 / tetracycline transport /
BioGrid reports that CG5078 interacts with CG7264 CG8159 CG8562 .
VDRC has 2 RNAi stocks for FBgn0037005 available for purchase.
Tissue	mRNA Signal	Present Call	Enrichment	Affy Call
Brain	2 ± 1	0 of 4	0.6	None
Head	5 ± 2	0 of 4	1.1	None
Thoracicoabdominal ganglion	5 ± 1	0 of 4	1.1	None
Crop	2 ± 1	0 of 4	0.5	None
Midgut	2 ± 1	0 of 4	0.4	None
Tubule	3 ± 0	0 of 4	0.6	Down
Hindgut	5 ± 1	0 of 4	1.1	None
Ovary	1 ± 1	0 of 4	0.4	None
Testis	1 ± 0	0 of 4	0.4	None
Male accessory glands	132 ± 29	4 of 4	27.9	Up
Adult carcass	7 ± 4	0 of 4	1.5	None
Larval tubule	4 ± 1	0 of 4	0.9	None
Larval fat body	1 ± 0	0 of 4	0.4	None
Whole fly	4 ± 1	0 of 4
CG6208 (CG6208) CG6208; FBgn0037789; 1629003_at
Accessions: NP_649980.1; NM_141723;
GeneOntology: 0006886 / intracellular protein transport ; 0006887 / exocytosis ; 0016192 / vesicle-mediated transport /
VDRC has 1 RNAi stocks for FBgn0037789 available for purchase.
Tissue	mRNA Signal	Present Call	Enrichment	Affy Call
Brain	204 ± 5	4 of 4	17	Up
Head	60 ± 2	4 of 4	5	Up
Thoracicoabdominal ganglion	185 ± 6	4 of 4	15.4	Up
Crop	6 ± 2	2 of 4	0.6	None
Midgut	11 ± 2	1 of 4	0.9	None
Tubule	6 ± 0	0 of 4	0.6	Down
Hindgut	8 ± 0	0 of 4	0.7	None
Ovary	5 ± 1	0 of 4	0.4	Down
Testis	20 ± 2	4 of 4	1.7	Up
Male accessory glands	8 ± 3	0 of 4	0.7	None
Adult carcass	5 ± 1	0 of 4	0.5	Down
Larval tubule	12 ± 1	1 of 4	1	None
Larval fat body	7 ± 1	1 of 4	0.6	None
Whole fly	12 ± 1	3 of 4
CG14508 (CG14508) CG14508; FBgn0039651; 1624296_at					90
Accessions: NP_651683.1; NM_143426;
GeneOntology: 0006118 / electron transport ; 0006119 / oxidative phosphorylation ; 0006122 / mitochondrial electron transport, ubiqu
BioGrid reports that CG14508 interacts with CG6197 .
Tissue	mRNA Signal	Present Call	Enrichment	Affy Call
Brain	7 ± 1	3 of 4	0.1	Down
Head	10 ± 1	3 of 4	0.1	Down
Thoracicoabdominal ganglion	9 ± 1	3 of 4	0.1	Down
Crop	8 ± 2	2 of 4	0.1	Down
Midgut	23 ± 2	2 of 4	0.3	Down
Tubule	7 ± 1	1 of 4	0.1	Down
Hindgut	11 ± 1	4 of 4	0.2	Down
Ovary	9 ± 2	3 of 4	0.1	Down
Testis	758 ± 24	4 of 4	10.4	Up
Male accessory glands	11 ± 2	1 of 4	0.2	Down
Adult carcass	20 ± 1	4 of 4	0.3	Down
Larval tubule	12 ± 1	2 of 4	0.2	Down
Larval fat body	161 ± 70	4 of 4	2.2	None
Whole fly	73 ± 5	4 of 4
CG11913 (CG11913) CG11913; FBgn0039331; 1636334_at
Accessions: NP_651392.1; NM_143135;
GeneOntology: 0006118 / electron transport ; 0006120 / mitochondrial electron transport, NADH to ubiquinone ; 0042545 / cell wall mo
Homophila reports that CG11913 is a close match (8e-162) to human gene NDUFS2 (NP_004541), a gene associated with Mitochondrial complex I deficiency, 252010 (3).
VDRC has 1 RNAi stocks for FBgn0039331 available for purchase.
Tissue	mRNA Signal	Present Call	Enrichment	Affy Call
Brain	2 ± 1	0 of 4	0	Down
Head	2 ± 0	0 of 4	0	Down
Thoracicoabdominal ganglion	1 ± 0	0 of 4	0	Down
Crop	3 ± 1	0 of 4	0.1	Down
Midgut	4 ± 2	0 of 4	0.1	Down
Tubule	1 ± 0	0 of 4	0	Down
Hindgut	3 ± 0	0 of 4	0.1	Down
Ovary	1 ± 0	0 of 4	0	Down
Testis	577 ± 18	4 of 4	9.9	Up
Male accessory glands	5 ± 1	0 of 4	0.1	Down
Adult carcass	5 ± 1	0 of 4	0.1	Down
Larval tubule	2 ± 0	0 of 4	0	Down
Larval fat body	107 ± 51	3 of 4	1.8	None
Whole fly	58 ± 5	4 of 4
Vha16-2 (Vha16-2) CG32089; FBgn0028668; 1630016_at
Accessions: NP_729707.1; NM_168459;
GeneOntology: 0006812 / cation transport ; 0015986 / ATP synthesis coupled proton transport /
VDRC has 1 RNAi stocks for FBgn0028668 available for purchase.
Tissue	mRNA Signal	Present Call	Enrichment	Affy Call
Brain	2 ± 0	0 of 4	0.2	Down
Head	1 ± 0	0 of 4	0.1	Down
Thoracicoabdominal ganglion	5 ± 3	0 of 4	0.5	None
Crop	5 ± 1	0 of 4	0.4	Down
Midgut	1 ± 0	0 of 4	0.1	Down
Tubule	3 ± 0	0 of 4	0.2	Down
Hindgut	1 ± 0	0 of 4	0.1	Down
Ovary	2 ± 1	0 of 4	0.2	Down
Testis	178 ± 4	4 of 4	13.8	Up
Male accessory glands	5 ± 1	0 of 4	0.4	Down
Adult carcass	6 ± 4	0 of 4	0.5	None
Larval tubule	3 ± 1	0 of 4	0.2	Down
Larval fat body	33 ± 11	3 of 4	2.6	None
Whole fly	12 ± 2	4 of 4
Vha16-3 (Vha16-3) CG32090; FBgn0028667; 1624514_at
Accessions: NP_729706.1; NM_168458;
GeneOntology: 0006812 / cation transport ; 0015986 / ATP synthesis coupled proton transport /
VDRC has 2 RNAi stocks for FBgn0028667 available for purchase.
Tissue	mRNA Signal	Present Call	Enrichment	Affy Call
Brain	2 ± 0	0 of 4	0.2	Down
Head	2 ± 0	0 of 4	0.1	Down
Thoracicoabdominal ganglion	3 ± 1	0 of 4	0.2	Down
Crop	4 ± 1	0 of 4	0.2	Down
Midgut	2 ± 1	0 of 4	0.1	Down
Tubule	3 ± 0	0 of 4	0.2	Down
Hindgut	3 ± 1	0 of 4	0.2	Down
Ovary	2 ± 0	0 of 4	0.1	Down
Testis	212 ± 14	4 of 4	11.2	Up
Male accessory glands	6 ± 2	0 of 4	0.3	Down
Adult carcass	5 ± 2	0 of 4	0.3	Down
Larval tubule	3 ± 1	0 of 4	0.2	Down
Larval fat body	55 ± 18	4 of 4	2.9	None
Whole fly	19 ± 0	3 of 4
CG7514 (CG7514) CG7514; FBgn0035567; 1625826_at
Accessions: NP_647923.1; NM_139666;
GeneOntology: 0006810 / transport ; 0006812 / cation transport ; 0006839 / mitochondrial transport ; 0015742 / alpha-ketoglutarate
BDGP gene expression has embryonic in situ data for CG7514: 2 pix of staining in 1 body parts.
Homophila reports that CG7514 is a close match (3e-16) to human gene CAC;CACT;SLC25A20 (NP_000378), a gene associated with Carnitine-acylcarnitine translocase deficiency (3).
VDRC has 2 RNAi stocks for FBgn0035567 available for purchase.
Tissue	mRNA Signal	Present Call	Enrichment	Affy Call
Brain	4 ± 0	0 of 4	0.1	Down
Head	1 ± 0	0 of 4	0	Down
Thoracicoabdominal ganglion	5 ± 2	0 of 4	0.1	Down
Crop	5 ± 2	1 of 4	0.1	Down
Midgut	7 ± 1	0 of 4	0.2	Down
Tubule	3 ± 0	0 of 4	0.1	Down
Hindgut	5 ± 1	0 of 4	0.1	Down
Ovary	3 ± 0	0 of 4	0.1	Down
Testis	508 ± 12	4 of 4	13.3	Up
Male accessory glands	3 ± 2	0 of 4	0.1	Down
Adult carcass	9 ± 3	0 of 4	0.2	Down
Larval tubule	3 ± 1	0 of 4	0.1	Down
Larval fat body	36 ± 14	2 of 4	1	None
Whole fly	38 ± 2	4 of 4

## Sheet: LEFT GENES
CG30075 (CG30075) CG30075; FBgn0050075; 1640511_at
Accessions: NP_725390.1; NM_166054;
VDRC has 2 RNAi stocks for FBgn0050075 available for purchase.
Tissue	mRNA Signal	Present Call	Enrichment	Affy Call
Brain	3 ± 0	0 of 4	0.2	Down
Head	3 ± 1	0 of 4	0.2	Down
Thoracicoabdominal ganglion	2 ± 0	0 of 4	0.2	Down
Crop	4 ± 0	0 of 4	0.3	Down
Midgut	5 ± 2	1 of 4	0.4	Down
Tubule	3 ± 0	0 of 4	0.2	Down
Hindgut	5 ± 1	0 of 4	0.4	Down
Ovary	3 ± 1	0 of 4	0.2	Down
Testis	167 ± 4	4 of 4	11.4	Up
Male accessory glands	6 ± 1	0 of 4	0.4	Down
Adult carcass	8 ± 3	0 of 4	0.5	None
Larval tubule	4 ± 0	0 of 4	0.3	Down
Larval fat body	40 ± 11	4 of 4	2.8	None
Whole fly	14 ± 1	4 of 4
nucampholin (ncm) CG12750; FBgn0032678; 1628866_at
Accessions: NP_609877.2; NM_136033;
GeneOntology: 0016070 / RNA metabolic process /
BDGP gene expression has embryonic in situ data for CG12750: 12 pix of staining in 8 body parts.
BioGrid reports that CG12750 interacts with CG14053 CG4393 .
VDRC has 2 RNAi stocks for FBgn0032678 available for purchase.
Tissue	mRNA Signal	Present Call	Enrichment	Affy Call
Brain	74 ± 6	4 of 4	0.8	Down
Head	53 ± 7	4 of 4	0.6	Down
Thoracicoabdominal ganglion	69 ± 2	4 of 4	0.7	Down
Crop	85 ± 11	4 of 4	0.9	None
Midgut	45 ± 5	4 of 4	0.5	Down
Tubule	103 ± 11	4 of 4	1.1	None
Hindgut	103 ± 6	4 of 4	1.1	None
Ovary	313 ± 17	4 of 4	3.3	Up
Testis	80 ± 5	4 of 4	0.9	None
Male accessory glands	820 ± 33	4 of 4	8.7	Up
Adult carcass	85 ± 9	3 of 4	0.9	None
Larval tubule	85 ± 10	4 of 4	0.9	None
Larval fat body	54 ± 5	2 of 4	0.6	Down
Whole fly	94 ± 5	4 of 4
CG31681 (CG31681) CG31681; FBgn0051681; 1627162_at
Accessions: NP_722789.1; NM_164473;
GeneOntology: 0006508 / proteolysis ; 0006508 / proteolysis ; 0019538 / protein metabolic process /
Homophila reports that CG31681 is a close match (2e-15) to human gene F7 (NP_000122), a gene associated with Factor VII deficiency (3);{Myocardial infarction, decreased susceptibility to} (3).
VDRC has 2 RNAi stocks for FBgn0051681 available for purchase.
Tissue	mRNA Signal	Present Call	Enrichment	Affy Call
Brain	2 ± 0	0 of 4	0	Down
Head	2 ± 1	0 of 4	0	Down
Thoracicoabdominal ganglion	3 ± 1	0 of 4	0	Down
Crop	5 ± 0	0 of 4	0	Down
Midgut	5 ± 0	0 of 4	0	Down
Tubule	3 ± 0	0 of 4	0	Down
Hindgut	5 ± 0	1 of 4	0	Down
Ovary	3 ± 1	1 of 4	0	Down
Testis	4 ± 0	2 of 4	0	Down
Male accessory glands	22 ± 2	4 of 4	0.1	Down
Adult carcass	52 ± 30	2 of 4	0.2	Down
Larval tubule	3 ± 0	0 of 4	0	Down
Larval fat body	4 ± 2	0 of 4	0	Down
Whole fly	302 ± 36	4 of 4
beaten path Ib (beat-Ib) CG7644; FBgn0028645; 1630004_at
Accessions: NP_523579.1; NM_078855;
GeneOntology: 0007155 / cell adhesion ; 0007415 / defasciculation of motor neuron axon ; 0016198 / axon choice point recognition / n
BDGP gene expression has embryonic in situ data for beat-Ib: 4 pix of staining in 1 body parts.
Tissue	mRNA Signal	Present Call	Enrichment	Affy Call
Brain	567 ± 12	4 of 4	33.7	Up
Head	114 ± 10	4 of 4	6.8	Up
Thoracicoabdominal ganglion	443 ± 5	4 of 4	26.3	Up
Crop	2 ± 1	0 of 4	0.1	Down
Midgut	3 ± 0	0 of 4	0.2	Down
Tubule	4 ± 0	0 of 4	0.3	Down
Hindgut	1 ± 1	0 of 4	0.1	Down
Ovary	9 ± 1	3 of 4	0.6	Down
Testis	2 ± 1	0 of 4	0.1	Down
Male accessory glands	12 ± 3	1 of 4	0.8	None
Adult carcass	1 ± 0	0 of 4	0.1	Down
Larval tubule	5 ± 1	0 of 4	0.3	Down
Larval fat body	4 ± 2	0 of 4	0.3	Down
Whole fly	16 ± 1	4 of 4
CG14487 (CG14487) CG14487; FBgn0034272; 1639167_at
Accessions: NP_611259.1; NM_137415;
BioGrid reports that CG14487 interacts with CG15894 CG32030 CG4889 CG6461 CG8084 CG8822 CG3727 CG4046 CG7622 CG7826 .
VDRC has 3 RNAi stocks for FBgn0034272 available for purchase.
Tissue	mRNA Signal	Present Call	Enrichment	Affy Call
Brain	2 ± 0	0 of 4	0.4	None
Head	4 ± 1	0 of 4	0.6	None
Thoracicoabdominal ganglion	2 ± 0	0 of 4	0.3	None
Crop	3 ± 0	0 of 4	0.5	None
Midgut	11 ± 3	1 of 4	1.6	None
Tubule	8 ± 0	0 of 4	1.2	None
Hindgut	8 ± 2	1 of 4	1.2	None
Ovary	4 ± 0	0 of 4	0.6	None
Testis	3 ± 0	0 of 4	0.4	None
Male accessory glands	5 ± 1	0 of 4	0.7	None
Adult carcass	7 ± 2	0 of 4	1	None
Larval tubule	11 ± 2	1 of 4	1.5	None
Larval fat body	12 ± 1	0 of 4	1.6	None
Whole fly	7 ± 2	0 of 4
CG12377 (CG12377) CG12377; FBgn0037168; 1641197_at
Accessions: NP_649396.2; NM_141139;
BioGrid reports that CG12377 interacts with CG15088 CG15143 CG15440 CG6937 .
VDRC has 1 RNAi stocks for FBgn0037168 available for purchase.
Tissue	mRNA Signal	Present Call	Enrichment	Affy Call
Brain	0 ± 0	0 of 4	0	Down
Head	2 ± 1	0 of 4	0.1	Down
Thoracicoabdominal ganglion	3 ± 2	0 of 4	0.1	Down
Crop	1 ± 0	0 of 4	0.1	Down
Midgut	2 ± 1	0 of 4	0.1	Down
Tubule	1 ± 0	0 of 4	0	Down
Hindgut	0 ± 0	0 of 4	0	Down
Ovary	1 ± 0	0 of 4	0	Down
Testis	465 ± 20	4 of 4	15.2	Up
Male accessory glands	5 ± 2	0 of 4	0.2	Down
Adult carcass	6 ± 2	0 of 4	0.2	Down
Larval tubule	1 ± 0	0 of 4	0.1	Down
Larval fat body	27 ± 14	1 of 4	0.9	None
Whole fly	30 ± 3	4 of 4
CG12897 (CG12897) CG12897; FBgn0033517; 1626648_at
Accessions: NP_610582.1; NM_136738;
VDRC has 1 RNAi stocks for FBgn0033517 available for purchase.
Tissue	mRNA Signal	Present Call	Enrichment	Affy Call
Brain	7 ± 1	0 of 4	0.9	None
Head	6 ± 2	0 of 4	0.8	None
Thoracicoabdominal ganglion	9 ± 2	0 of 4	1.2	None
Crop	6 ± 0	0 of 4	0.8	None
Midgut	4 ± 2	0 of 4	0.6	None
Tubule	5 ± 1	0 of 4	0.7	Down
Hindgut	7 ± 2	0 of 4	0.9	None
Ovary	8 ± 1	0 of 4	1	None
Testis	4 ± 1	0 of 4	0.5	None
Male accessory glands	11 ± 1	0 of 4	1.4	None
Adult carcass	10 ± 4	0 of 4	1.2	None
Larval tubule	8 ± 1	0 of 4	1	None
Larval fat body	8 ± 1	0 of 4	1	None
Whole fly	8 ± 0	0 of 4
CG11909 (CG11909) CG11909; FBgn0039330; 1623521_at
Accessions: NP_651391.1; NM_143134;
GeneOntology: 0005975 / carbohydrate metabolic process ; 0005976 / polysaccharide metabolic process ; 0005996 / monosaccharide metab
BioGrid reports that CG11909 interacts with CG2713 CG5203 .
VDRC has 2 RNAi stocks for FBgn0039330 available for purchase.
Tissue	mRNA Signal	Present Call	Enrichment	Affy Call
Brain	13 ± 1	2 of 4	0.1	Down
Head	239 ± 93	4 of 4	1.5	None
Thoracicoabdominal ganglion	10 ± 1	1 of 4	0.1	Down
Crop	11 ± 3	0 of 4	0.1	Down
Midgut	4097 ± 64	4 of 4	25.1	Up
Tubule	15 ± 1	1 of 4	0.1	Down
Hindgut	63 ± 9	4 of 4	0.4	None
Ovary	0 ± 0	0 of 4	0	Down
Testis	10 ± 6	1 of 4	0.1	Down
Male accessory glands	11 ± 2	0 of 4	0.1	Down
Adult carcass	599 ± 28	4 of 4	3.7	Up
Larval tubule	7 ± 2	0 of 4	0	Down
Larval fat body	11 ± 2	0 of 4	0.1	Down
Whole fly	163 ± 35	4 of 4
Cyclophilin-like (Cypl) CG13892; FBgn0035141; 1639357_at
Accessions: NP_523874.1; NM_079150;
GeneOntology: 0006457 / protein folding ; 0006605 / protein targeting ; 0006952 / defense response ; 0048042 / regulation of ovipos
BDGP gene expression has embryonic in situ data for Cypl: 4 pix of staining in 1 body parts.
VDRC has 1 RNAi stocks for FBgn0035141 available for purchase.
Tissue	mRNA Signal	Present Call	Enrichment	Affy Call
Brain	69 ± 3	4 of 4	1	None
Head	56 ± 0	4 of 4	0.8	None
Thoracicoabdominal ganglion	81 ± 3	4 of 4	1.1	None
Crop	57 ± 2	4 of 4	0.8	None
Midgut	45 ± 2	4 of 4	0.6	Down
Tubule	33 ± 1	3 of 4	0.5	Down
Hindgut	39 ± 2	4 of 4	0.5	Down
Ovary	164 ± 3	4 of 4	2.3	Up
Testis	50 ± 1	4 of 4	0.7	Down
Male accessory glands	114 ± 5	4 of 4	1.6	Up
Adult carcass	53 ± 4	3 of 4	0.7	None
Larval tubule	44 ± 3	4 of 4	0.6	Down
Larval fat body	54 ± 7	4 of 4	0.8	None
Whole fly	72 ± 7	4 of 4
20S proteasome (Prosbeta5) CG12323; FBgn0029134; 1636559_s_at					10
Accessions: NP_652014.1; /// NP_724974.1; NM_143757; /// NM_165801;
GeneOntology: 0006508 / proteolysis ; 0006511 / ubiquitin-dependent protein catabolic process /
BioGrid reports that CG12323 interacts with CG3758 CG4279 CG14641 CG4216 CG6569 .
VDRC has 2 RNAi stocks for FBgn0029134 available for purchase.
Tissue	mRNA Signal	Present Call	Enrichment	Affy Call
Brain	555 ± 16	4 of 4	0.5	Down
Head	825 ± 48	4 of 4	0.7	Down
Thoracicoabdominal ganglion	535 ± 16	4 of 4	0.5	Down
Crop	899 ± 14	4 of 4	0.8	Down
Midgut	853 ± 23	4 of 4	0.8	Down
Tubule	947 ± 55	4 of 4	0.8	Down
Hindgut	761 ± 3	4 of 4	0.7	Down
Ovary	1220 ± 15	4 of 4	1.1	None
Testis	275 ± 6	4 of 4	0.2	Down
Male accessory glands	919 ± 60	4 of 4	0.8	Down
Adult carcass	1650 ± 48	4 of 4	1.5	Up
Larval tubule	1798 ± 22	4 of 4	1.6	Up
Larval fat body	988 ± 116	4 of 4	0.9	None
Whole fly	1137 ± 39	4 of 4
eyelid (osa) CG7467; FBgn0003013; 1633792_a_at
Accessions: NP_524392.2; /// NP_732263.1; /// NP_996228.1; NM_079668; /// NM_169775; /// NM_206506;
GeneOntology: 0006350 / transcription ; 0006355 / regulation of transcription, DNA-dependent ; 0006357 / regulation of transcription
BioGrid reports that CG7467 interacts with CG8291 CG1028 CG5942 CG5942 CG5942 CG5942 CG5942 CG5942 CG9885 CG6502 CG6502 CG3340 CG3340 CG3340 CG1689 CG18740 CG18740 CG1028 CG3938 CG4654 CG6376 CG32443 CG9375 CG1064 CG9383 CG6348 CG6348 CG18085 CG2621 CG2621 CG6889 CG6889 CG7958 .
VDRC has 1 RNAi stocks for FBgn0003013 available for purchase.
Tissue	mRNA Signal	Present Call	Enrichment	Affy Call
Brain	367 ± 11	4 of 4	5.2	Up
Head	136 ± 5	4 of 4	1.9	Up
Thoracicoabdominal ganglion	329 ± 12	4 of 4	4.7	Up
Crop	194 ± 7	4 of 4	2.7	Up
Midgut	83 ± 3	4 of 4	1.2	Up
Tubule	60 ± 1	4 of 4	0.9	Down
Hindgut	124 ± 5	4 of 4	1.8	Up
Ovary	111 ± 3	4 of 4	1.6	Up
Testis	23 ± 0	4 of 4	0.3	Down
Male accessory glands	204 ± 15	4 of 4	2.9	Up
Adult carcass	99 ± 4	4 of 4	1.4	Up
Larval tubule	103 ± 3	4 of 4	1.5	Up
Larval fat body	100 ± 10	4 of 4	1.4	None
Whole fly	70 ± 3	4 of 4
Or67d (Or67d) CG14157; FBgn0036080; 1634394_at
Accessions: NP_648390.2; NM_140133;
GeneOntology: 0007186 / G-protein coupled receptor protein signaling pathway ; 0007608 / sensory perception of smell /
Interpro: IPR004117 // Olfactory receptor, Drosophila // 2.1E-6
Tissue	mRNA Signal	Present Call	Enrichment	Affy Call
Brain	6 ± 0	2 of 4	1.7	None
Head	13 ± 1	4 of 4	3.8	Up
Thoracicoabdominal ganglion	7 ± 0	2 of 4	2.1	Up
Crop	3 ± 1	0 of 4	0.9	None
Midgut	5 ± 2	0 of 4	1.6	None
Tubule	5 ± 1	0 of 4	1.6	None
Hindgut	4 ± 1	0 of 4	1.2	None
Ovary	3 ± 0	1 of 4	1	None
Testis	2 ± 1	2 of 4	0.8	None
Male accessory glands	4 ± 1	0 of 4	1.3	None
Adult carcass	3 ± 1	0 of 4	1.1	None
Larval tubule	6 ± 1	1 of 4	1.7	None
Larval fat body	4 ± 2	0 of 4	1.3	None
Whole fly	3 ± 0	0 of 4
fragment K (alpha-Est10) CG1131; FBgn0015569; 1626350_at
Accessions: NP_524257.2; NM_079533;
Interpro: IPR002018 // Carboxylesterase, type B // 5.9E-66
Homophila reports that CG1131 is a close match (1e-15) to human gene AITD3;TG (NP_003226), a gene associated with Goiter, adolescent multinodular (1);Goiter, nonendemic, simple (3);Hypothyroidism, hereditary congenital (3);{Autoimmune thyroid disease, susceptibility to 3}, 608175 (3).
VDRC has 2 RNAi stocks for FBgn0015569 available for purchase.
Tissue	mRNA Signal	Present Call	Enrichment	Affy Call
Brain	6 ± 0	2 of 4	0.1	Down
Head	151 ± 10	4 of 4	2.2	Up
Thoracicoabdominal ganglion	3 ± 1	1 of 4	0	Down
Crop	463 ± 13	4 of 4	6.7	Up
Midgut	61 ± 3	4 of 4	0.9	None
Tubule	13 ± 1	3 of 4	0.2	Down
Hindgut	212 ± 10	4 of 4	3.1	Up
Ovary	112 ± 3	4 of 4	1.6	Up
Testis	117 ± 4	4 of 4	1.7	Up
Male accessory glands	18 ± 2	4 of 4	0.3	Down
Adult carcass	169 ± 23	4 of 4	2.4	Up
Larval tubule	23 ± 1	4 of 4	0.3	Down
Larval fat body	29 ± 8	4 of 4	0.4	Down
Whole fly	69 ± 6	4 of 4
CG13070 (CG13070) CG13070; FBgn0036586; 1627648_at
Accessions: NP_648854.1; NM_140597;
BioGrid reports that CG13070 interacts with CG7290 .
VDRC has 2 RNAi stocks for FBgn0036586 available for purchase.
Tissue	mRNA Signal	Present Call	Enrichment	Affy Call
Brain	4 ± 1	0 of 4	0.9	None
Head	2 ± 0	0 of 4	0.6	None
Thoracicoabdominal ganglion	4 ± 1	0 of 4	0.9	None
Crop	6 ± 1	0 of 4	1.3	None
Midgut	4 ± 2	0 of 4	1	None
Tubule	3 ± 0	0 of 4	0.8	None
Hindgut	4 ± 1	0 of 4	0.9	None
Ovary	1 ± 0	0 of 4	0.3	None
Testis	8 ± 1	2 of 4	1.8	None
Male accessory glands	4 ± 1	0 of 4	1	None
Adult carcass	6 ± 2	0 of 4	1.4	None
Larval tubule	4 ± 1	1 of 4	0.9	None
Larval fat body	6 ± 2	0 of 4	1.4	None
Whole fly	4 ± 1	0 of 4
Thiolester containing protein IV (TepIV) CG10363; FBgn0041180; 1634552_at
Accessions: NP_523603.2; NM_078879;
GeneOntology: 0009401 / phosphoenolpyruvate-dependent sugar phosphotransferase system /
BDGP gene expression has embryonic in situ data for TepIV: 29 pix of staining in 11 body parts.
Homophila reports that CG10363 is a close match (4e-35) to human gene C4A;C4S (NP_009224), a gene associated with C4 deficiency (3);[Blood group, Rodgers] (2).
BioGrid reports that CG10363 interacts with CG4841 CG7182 CG2199 CG31163 CG4696 .
VDRC has 1 RNAi stocks for FBgn0041180 available for purchase.
Tissue	mRNA Signal	Present Call	Enrichment	Affy Call
Brain	34 ± 5	4 of 4	0.1	Down
Head	1103 ± 94	4 of 4	3.7	Up
Thoracicoabdominal ganglion	41 ± 4	4 of 4	0.1	Down
Crop	1462 ± 48	4 of 4	4.9	Up
Midgut	380 ± 15	4 of 4	1.3	Up
Tubule	71 ± 18	3 of 4	0.2	Down
Hindgut	1778 ± 19	4 of 4	5.9	Up
Ovary	89 ± 6	4 of 4	0.3	Down
Testis	25 ± 1	0 of 4	0.1	Down
Male accessory glands	34 ± 4	3 of 4	0.1	Down
Adult carcass	1139 ± 67	4 of 4	3.8	Up
Larval tubule	586 ± 66	4 of 4	1.9	Up
Larval fat body	940 ± 120	4 of 4	3.1	Up
Whole fly	301 ± 17	4 of 4
ubiquinone binding protein (CG7580) CG7580; FBgn0036728; 1640948_at
Accessions: NP_648985.1; NM_140728;
GeneOntology: 0006118 / electron transport ; 0006122 / mitochondrial electron transport, ubiquinol to cytochrome c /
BioGrid reports that CG7580 interacts with CG8316 .
VDRC has 2 RNAi stocks for FBgn0036728 available for purchase.
Tissue	mRNA Signal	Present Call	Enrichment	Affy Call
Brain	203 ± 12	4 of 4	0.4	Down
Head	314 ± 12	4 of 4	0.7	Down
Thoracicoabdominal ganglion	321 ± 4	4 of 4	0.7	Down
Crop	319 ± 18	4 of 4	0.7	Down
Midgut	229 ± 11	4 of 4	0.5	Down
Tubule	176 ± 5	4 of 4	0.4	Down
Hindgut	380 ± 12	4 of 4	0.8	None
Ovary	192 ± 7	4 of 4	0.4	Down
Testis	1034 ± 20	4 of 4	2.2	Up
Male accessory glands	305 ± 17	4 of 4	0.7	Down
Adult carcass	565 ± 40	4 of 4	1.2	None
Larval tubule	207 ± 15	4 of 4	0.4	Down
Larval fat body	243 ± 54	4 of 4	0.5	Down
Whole fly	461 ± 29	4 of 4
CG1402 (CG1402) CG1402; FBgn0029962; 1641185_at
Accessions: NP_572407.2; NM_132179;
GeneOntology: 0006730 / one-carbon compound metabolic process /
VDRC has 2 RNAi stocks for FBgn0029962 available for purchase.
Tissue	mRNA Signal	Present Call	Enrichment	Affy Call
Brain	114 ± 4	4 of 4	23.6	Up
Head	20 ± 3	4 of 4	4.3	Up
Thoracicoabdominal ganglion	200 ± 10	4 of 4	41.5	Up
Crop	3 ± 1	0 of 4	0.7	None
Midgut	3 ± 1	0 of 4	0.6	None
Tubule	5 ± 1	0 of 4	1	None
Hindgut	2 ± 1	0 of 4	0.5	None
Ovary	1 ± 0	0 of 4	0.2	Down
Testis	2 ± 0	0 of 4	0.5	Down
Male accessory glands	6 ± 2	0 of 4	1.4	None
Adult carcass	8 ± 5	0 of 4	1.7	None
Larval tubule	3 ± 2	0 of 4	0.6	None
Larval fat body	5 ± 0	0 of 4	1.2	None
Whole fly	4 ± 0	0 of 4
CG11899 (CG11899 /// DsimCG11899) CG11899; FBgn0014427 /// FBgn0083468; 1625613_at
Accessions: NP_652046.1; NM_143789;
GeneOntology: 0006564 / L-serine biosynthetic process ; 0006564 / L-serine biosynthetic process ; 0008152 / metabolic process ; 000
BioGrid reports that CG11899 interacts with CG12013 CG6584 CG31562 CG9493 CG9654 .
Tissue	mRNA Signal	Present Call	Enrichment	Affy Call
Brain	71 ± 2	4 of 4	0.2	Down
Head	724 ± 28	4 of 4	2	Up
Thoracicoabdominal ganglion	72 ± 1	4 of 4	0.2	Down
Crop	462 ± 5	4 of 4	1.3	None
Midgut	375 ± 7	4 of 4	1	None
Tubule	205 ± 10	4 of 4	0.6	Down
Hindgut	284 ± 7	4 of 4	0.8	None
Ovary	407 ± 17	4 of 4	1.1	None
Testis	29 ± 3	4 of 4	0.1	Down
Male accessory glands	31 ± 4	4 of 4	0.1	Down
Adult carcass	602 ± 21	4 of 4	1.7	Up
Larval tubule	43 ± 4	4 of 4	0.1	Down
Larval fat body	1750 ± 198	4 of 4	4.8	Up
Whole fly	365 ± 33	4 of 4
CG1231 (CG1231) CG1231; FBgn0035134; 1638478_at
Accessions: NP_612032.1; NM_138188;
Interpro: IPR013085 // Zinc finger, U1-C type // 0.041 /// IPR013085 // Zinc finger, U1-C type // 0.0031
BioGrid reports that CG1231 interacts with CG2128 CG15323 .
VDRC has 1 RNAi stocks for FBgn0035134 available for purchase.
Tissue	mRNA Signal	Present Call	Enrichment	Affy Call
Brain	112 ± 4	4 of 4	13.4	Up
Head	38 ± 4	4 of 4	4.5	Up
Thoracicoabdominal ganglion	119 ± 3	4 of 4	14.2	Up
Crop	11 ± 1	1 of 4	1.4	None
Midgut	2 ± 0	0 of 4	0.3	None
Tubule	9 ± 0	0 of 4	1.2	None
Hindgut	8 ± 4	0 of 4	0.9	None
Ovary	9 ± 1	0 of 4	1.1	None
Testis	2 ± 0	0 of 4	0.3	None
Male accessory glands	9 ± 3	0 of 4	1.1	None
Adult carcass	5 ± 1	0 of 4	0.7	None
Larval tubule	7 ± 1	0 of 4	0.9	None
Larval fat body	6 ± 3	0 of 4	0.8	None
Whole fly	8 ± 2	0 of 4
CG12655 (CG12655) CG12655; FBgn0031080; 1629443_at					20
Accessions: NP_608364.1; NM_134520;
BioGrid reports that CG12655 interacts with CG17233 CG31550 .
VDRC has 4 RNAi stocks for FBgn0031080 available for purchase.
Tissue	mRNA Signal	Present Call	Enrichment	Affy Call
Brain	8 ± 1	0 of 4	0.6	Down
Head	35 ± 4	4 of 4	2.5	Up
Thoracicoabdominal ganglion	9 ± 1	0 of 4	0.6	None
Crop	1 ± 0	0 of 4	0.1	Down
Midgut	2 ± 0	0 of 4	0.2	Down
Tubule	1 ± 0	0 of 4	0.1	Down
Hindgut	222 ± 18	4 of 4	15.6	Up
Ovary	5 ± 1	0 of 4	0.4	Down
Testis	14 ± 3	0 of 4	1	None
Male accessory glands	1 ± 0	0 of 4	0.1	Down
Adult carcass	32 ± 4	1 of 4	2.3	Up
Larval tubule	3 ± 1	0 of 4	0.2	Down
Larval fat body	2 ± 0	0 of 4	0.2	Down
Whole fly	14 ± 1	0 of 4
CG31200 (CG31200) CG31200; FBgn0051200; 1623969_at
Accessions: NP_650909.1; NM_142652;
GeneOntology: 0006508 / proteolysis ; 0006508 / proteolysis /
BDGP gene expression has embryonic in situ data for CG31200: 4 pix of staining in 1 body parts.
VDRC has 1 RNAi stocks for FBgn0051200 available for purchase.
Tissue	mRNA Signal	Present Call	Enrichment	Affy Call
Brain	60 ± 2	4 of 4	0.6	Down
Head	797 ± 21	4 of 4	7.6	Up
Thoracicoabdominal ganglion	97 ± 4	4 of 4	0.9	None
Crop	164 ± 3	4 of 4	1.6	Up
Midgut	11 ± 1	1 of 4	0.1	Down
Tubule	10 ± 0	0 of 4	0.1	Down
Hindgut	26 ± 1	4 of 4	0.3	Down
Ovary	1 ± 0	0 of 4	0	Down
Testis	3 ± 0	0 of 4	0	Down
Male accessory glands	12 ± 3	1 of 4	0.1	Down
Adult carcass	804 ± 27	4 of 4	7.7	Up
Larval tubule	7 ± 0	1 of 4	0.1	Down
Larval fat body	6 ± 0	0 of 4	0.1	Down
Whole fly	104 ± 4	4 of 4
CG15553 (CG15553) CG15553; FBgn0039817; 1638862_at
Accessions: NP_651841.2; NM_143584;
Interpro: IPR005828 // General substrate transporter // 6.2E-5 /// IPR011701 // Major facilitator superfamily MFS_1 // 9.4E-12
VDRC has 3 RNAi stocks for FBgn0039817 available for purchase.
Tissue	mRNA Signal	Present Call	Enrichment	Affy Call
Brain	4 ± 0	2 of 4	0.3	Down
Head	58 ± 5	4 of 4	3.5	Up
Thoracicoabdominal ganglion	7 ± 1	1 of 4	0.4	Down
Crop	4 ± 2	0 of 4	0.3	Down
Midgut	12 ± 1	2 of 4	0.7	None
Tubule	5 ± 0	0 of 4	0.3	Down
Hindgut	10 ± 1	2 of 4	0.6	None
Ovary	3 ± 1	1 of 4	0.2	Down
Testis	5 ± 0	0 of 4	0.3	Down
Male accessory glands	11 ± 1	1 of 4	0.7	None
Adult carcass	125 ± 14	4 of 4	7.6	Up
Larval tubule	1 ± 0	0 of 4	0.1	Down
Larval fat body	228 ± 48	4 of 4	13.8	Up
Whole fly	16 ± 2	4 of 4
CG12256 (CG12256) CG12256; FBgn0038002; 1629618_at
Accessions: NP_650166.2; NM_141909;
GeneOntology: 0006508 / proteolysis ; 0006508 / proteolysis /
Homophila reports that CG12256 is a close match (4e-16) to human gene F2 (NP_000497), a gene associated with Dysprothrombinemia (3);Hyperprothrombinemia (3);Hypoprothrombinemia (3).
BioGrid reports that CG12256 interacts with CG13016 CG2812 CG32031 CG32549 CG3689 CG3929 CG4104 CG4183 CG4466 CG4800 CG5440 CG5642 CG5792 CG6779 CG6890 CG7184 CG7399 CG8882 CG6447 CG6478 .
VDRC has 4 RNAi stocks for FBgn0038002 available for purchase.
Tissue	mRNA Signal	Present Call	Enrichment	Affy Call
Brain	171 ± 18	4 of 4	27.3	Up
Head	55 ± 9	4 of 4	8.9	Up
Thoracicoabdominal ganglion	245 ± 6	4 of 4	39.2	Up
Crop	2 ± 1	0 of 4	0.4	None
Midgut	5 ± 2	0 of 4	0.9	None
Tubule	2 ± 0	0 of 4	0.4	Down
Hindgut	3 ± 1	0 of 4	0.6	None
Ovary	1 ± 0	0 of 4	0.3	None
Testis	4 ± 0	0 of 4	0.7	None
Male accessory glands	2 ± 0	0 of 4	0.4	None
Adult carcass	6 ± 1	0 of 4	1.1	None
Larval tubule	0 ± 0	0 of 4	0.1	None
Larval fat body	3 ± 1	0 of 4	0.6	None
Whole fly	6 ± 2	0 of 4
Male-specific RNA 98Ca (Mst98Ca) CG11719; FBgn0002865; 1633199_at
Accessions: NP_524899.1; NM_080160;
BioGrid reports that CG11719 interacts with CG12212 CG13363 CG15032 CG15489 CG15781 CG17666 CG17777 CG1981 CG12701 CG12726 CG13159 CG13384 CG1372 CG14206 CG15422 CG1696 CG1838 CG2995 CG31243 CG31626 CG33152 CG3333 CG3725 CG3792 CG5099 CG7017 CG8871 CG8947 CG9031 CG9653 Dmel CR32865 .
VDRC has 3 RNAi stocks for FBgn0002865 available for purchase.
Tissue	mRNA Signal	Present Call	Enrichment	Affy Call
Brain	4 ± 2	0 of 4	0	Down
Head	9 ± 1	0 of 4	0	Down
Thoracicoabdominal ganglion	6 ± 1	0 of 4	0	Down
Crop	12 ± 1	0 of 4	0	Down
Midgut	33 ± 2	0 of 4	0	Down
Tubule	24 ± 6	2 of 4	0	Down
Hindgut	13 ± 1	0 of 4	0	Down
Ovary	2 ± 0	0 of 4	0	Down
Testis	3659 ± 166	4 of 4	3.7	Up
Male accessory glands	14 ± 4	2 of 4	0	Down
Adult carcass	49 ± 12	3 of 4	0	Down
Larval tubule	9 ± 1	0 of 4	0	Down
Larval fat body	923 ± 424	4 of 4	0.9	None
Whole fly	991 ± 70	4 of 4
yellow-e (yellow-e) CG9792; FBgn0041711; 1627855_at
Accessions: NP_524344.1; NM_079620;
BDGP gene expression has embryonic in situ data for yellow-e: 4 pix of staining in 1 body parts.
VDRC has 2 RNAi stocks for FBgn0041711 available for purchase.
Tissue	mRNA Signal	Present Call	Enrichment	Affy Call
Brain	4 ± 1	0 of 4	0.1	Down
Head	94 ± 10	4 of 4	2.2	Up
Thoracicoabdominal ganglion	8 ± 1	0 of 4	0.2	Down
Crop	11 ± 2	0 of 4	0.3	Down
Midgut	4 ± 1	0 of 4	0.1	Down
Tubule	6 ± 1	0 of 4	0.2	Down
Hindgut	20 ± 1	4 of 4	0.5	Down
Ovary	2 ± 0	0 of 4	0	Down
Testis	3 ± 0	0 of 4	0.1	Down
Male accessory glands	7 ± 2	0 of 4	0.2	Down
Adult carcass	317 ± 14	4 of 4	7.3	Up
Larval tubule	6 ± 2	0 of 4	0.1	Down
Larval fat body	5 ± 2	0 of 4	0.1	Down
Whole fly	43 ± 1	4 of 4
CG4021 (CG4021) CG4021; FBgn0034659; 1628570_at
Accessions: NP_611610.2; NM_137766;
GeneOntology: 0006139 / nucleobase, nucleoside, nucleotide and nucleic acid metabolic process ; 0006915 / apoptosis ; 0007275 / mult
VDRC has 4 RNAi stocks for FBgn0034659 available for purchase.
Tissue	mRNA Signal	Present Call	Enrichment	Affy Call
Brain	2 ± 0	0 of 4	0	Down
Head	3 ± 1	0 of 4	0	Down
Thoracicoabdominal ganglion	1 ± 0	0 of 4	0	Down
Crop	5 ± 0	0 of 4	0.1	Down
Midgut	0 ± 0	0 of 4	0	Down
Tubule	4 ± 1	0 of 4	0.1	Down
Hindgut	2 ± 1	0 of 4	0	Down
Ovary	1 ± 0	0 of 4	0	Down
Testis	903 ± 38	4 of 4	13.1	Up
Male accessory glands	7 ± 1	0 of 4	0.1	Down
Adult carcass	4 ± 2	0 of 4	0.1	Down
Larval tubule	3 ± 1	0 of 4	0	Down
Larval fat body	200 ± 91	4 of 4	2.9	None
Whole fly	69 ± 2	4 of 4
CG11356 (CG11356) CG11356; FBgn0030375; 1629519_at
Accessions: NP_572786.2; NM_132558;
VDRC has 1 RNAi stocks for FBgn0030375 available for purchase.
Tissue	mRNA Signal	Present Call	Enrichment	Affy Call
Brain	2 ± 0	0 of 4	1.5	None
Head	5 ± 1	0 of 4	2.9	None
Thoracicoabdominal ganglion	3 ± 1	0 of 4	2.2	None
Crop	6 ± 1	0 of 4	3.5	None
Midgut	2 ± 0	0 of 4	1.1	None
Tubule	8 ± 1	0 of 4	4.9	Up
Hindgut	5 ± 0	0 of 4	3	Up
Ovary	1 ± 0	0 of 4	1	None
Testis	3 ± 1	0 of 4	2	None
Male accessory glands	3 ± 0	0 of 4	2	None
Adult carcass	9 ± 2	0 of 4	5.3	Up
Larval tubule	5 ± 1	0 of 4	3.3	Up
Larval fat body	3 ± 1	0 of 4	1.9	None
Whole fly	1 ± 0	0 of 4
Cyp311a1 (Cyp311a1) CG1488; FBgn0030367; 1630505_a_at
Accessions: NP_572780.3; /// NP_727589.1; NM_132552; /// NM_167317;
GeneOntology: 0006118 / electron transport ; 0008202 / steroid metabolic process /
BDGP gene expression has embryonic in situ data for Cyp311a1: 4 pix of staining in 1 body parts.
Homophila reports that CG1488 is a close match (9e-16) to human gene CYP11B1;P450C11;FHI (NP_000488), a gene associated with Adrenal hyperplasia, congenital, due to 11-beta-hydroxylase deficiency, 202010 (3);Aldosteronism, glucocorticoid-remediable, 103900 (3).
VDRC has 2 RNAi stocks for FBgn0030367 available for purchase.
Tissue	mRNA Signal	Present Call	Enrichment	Affy Call
Brain	2 ± 0	0 of 4	0.4	None
Head	10 ± 1	4 of 4	2.1	Up
Thoracicoabdominal ganglion	2 ± 1	0 of 4	0.6	None
Crop	8 ± 1	2 of 4	1.7	None
Midgut	11 ± 0	4 of 4	2.2	Up
Tubule	2 ± 0	0 of 4	0.5	Down
Hindgut	3 ± 0	0 of 4	0.7	None
Ovary	3 ± 0	0 of 4	0.7	None
Testis	1 ± 0	0 of 4	0.4	None
Male accessory glands	10 ± 1	2 of 4	2.1	Up
Adult carcass	13 ± 3	3 of 4	2.6	None
Larval tubule	2 ± 0	0 of 4	0.4	None
Larval fat body	4 ± 2	0 of 4	1	None
Whole fly	5 ± 1	2 of 4
fragment G (alpha-Est6) CG1108; FBgn0015574; 1625629_at
Accessions: NP_524262.1; NM_079538;
Interpro: IPR003388 // Reticulon // 3.8E-11
Homophila reports that CG1108 is a close match (6e-19) to human gene AITD3;TG (NP_003226), a gene associated with Goiter, adolescent multinodular (1);Goiter, nonendemic, simple (3);Hypothyroidism, hereditary congenital (3);{Autoimmune thyroid disease, susceptibility to 3}, 608175 (3).
VDRC has 1 RNAi stocks for FBgn0015574 available for purchase.
Tissue	mRNA Signal	Present Call	Enrichment	Affy Call
Brain	2 ± 0	0 of 4	0.1	Down
Head	4 ± 1	0 of 4	0.3	Down
Thoracicoabdominal ganglion	7 ± 1	0 of 4	0.4	Down
Crop	7 ± 1	0 of 4	0.4	Down
Midgut	7 ± 0	0 of 4	0.4	Down
Tubule	306 ± 99	4 of 4	16.5	Up
Hindgut	4 ± 1	1 of 4	0.2	Down
Ovary	5 ± 1	0 of 4	0.3	Down
Testis	259 ± 5	4 of 4	14	Up
Male accessory glands	9 ± 5	0 of 4	0.5	None
Adult carcass	10 ± 0	1 of 4	0.6	Down
Larval tubule	8 ± 2	1 of 4	0.4	Down
Larval fat body	50 ± 24	3 of 4	2.7	None
Whole fly	18 ± 0	4 of 4
CG31600 (CG31600) CG31600; FBgn0051600; 1631293_at					30
Accessions: NP_724367.1; NM_165401;
Tissue	mRNA Signal	Present Call	Enrichment	Affy Call
Brain	1 ± 0	0 of 4	0.1	Down
Head	2 ± 1	0 of 4	0.2	Down
Thoracicoabdominal ganglion	0 ± 0	0 of 4	0.1	Down
Crop	3 ± 1	0 of 4	0.3	Down
Midgut	5 ± 1	2 of 4	0.4	Down
Tubule	2 ± 0	0 of 4	0.2	Down
Hindgut	2 ± 1	0 of 4	0.2	Down
Ovary	0 ± 0	0 of 4	0.1	Down
Testis	253 ± 7	4 of 4	19.2	Up
Male accessory glands	9 ± 1	0 of 4	0.7	None
Adult carcass	9 ± 3	0 of 4	0.7	None
Larval tubule	4 ± 1	0 of 4	0.3	Down
Larval fat body	38 ± 14	4 of 4	2.9	None
Whole fly	13 ± 0	4 of 4
CG12720 (CG12720 /// DsimCG12720) CG12720; FBgn0030379 /// FBgn0068700; 1637879_at
Accessions: NP_572790.1; NM_132562;
Tissue	mRNA Signal	Present Call	Enrichment	Affy Call
Brain	52 ± 1	4 of 4	28.3	Up
Head	4 ± 2	0 of 4	2.3	None
Thoracicoabdominal ganglion	19 ± 1	0 of 4	10.8	Up
Crop	3 ± 1	0 of 4	1.8	None
Midgut	1 ± 0	0 of 4	0.6	None
Tubule	2 ± 0	0 of 4	1.4	None
Hindgut	2 ± 1	0 of 4	1.2	None
Ovary	1 ± 0	0 of 4	0.6	None
Testis	0 ± 0	0 of 4	0.3	None
Male accessory glands	3 ± 2	0 of 4	2.1	None
Adult carcass	11 ± 2	0 of 4	6	Up
Larval tubule	1 ± 0	0 of 4	0.7	None
Larval fat body	0 ± 0	0 of 4	0.4	None
Whole fly	1 ± 0	0 of 4
CG4822 (CG4822) CG4822; FBgn0031220; 1634583_s_at
Accessions: NP_001033861.1; /// NP_001033862.1; /// NP_001033863.1; /// NP_001033864.1; /// NP_608493.2; /// NP_722602.1; /// NP_722603.1; /// NP_722604.1; NM_001038772; /// NM_001038773; /// NM_001038774; /// NM_001038775; /// NM_134649; /// NM_164363; /// NM_164364; /// NM_164365;
GeneOntology: 0006629 / lipid metabolic process ; 0006820 / anion transport ; 0006869 / lipid transport /
Homophila reports that CG4822 is a close match (1e-15) to human gene ABC3;ABCA3 (NP_001080), a gene associated with Surfactant deficiency, neonatal, 267450 (3).
VDRC has 2 RNAi stocks for FBgn0031220 available for purchase.
Tissue	mRNA Signal	Present Call	Enrichment	Affy Call
Brain	46 ± 2	4 of 4	0.3	Down
Head	493 ± 25	4 of 4	2.8	Up
Thoracicoabdominal ganglion	39 ± 3	4 of 4	0.2	Down
Crop	622 ± 24	4 of 4	3.5	Up
Midgut	13 ± 2	2 of 4	0.1	Down
Tubule	16 ± 2	2 of 4	0.1	Down
Hindgut	17 ± 2	4 of 4	0.1	Down
Ovary	11 ± 1	4 of 4	0.1	Down
Testis	13 ± 1	4 of 4	0.1	Down
Male accessory glands	39 ± 3	4 of 4	0.2	Down
Adult carcass	832 ± 37	4 of 4	4.7	Up
Larval tubule	465 ± 61	4 of 4	2.6	Up
Larval fat body	3700 ± 332	4 of 4	20.7	Up
Whole fly	178 ± 14	4 of 4
Searching for CG2839 through 18771 annotations produced 0 hits
CG2906 (CG2906) CG2906; FBgn0033240; 1632877_a_at
Accessions: NP_610337.2; /// NP_724630.2; NM_136493; /// NM_165576;
VDRC has 1 RNAi stocks for FBgn0033240 available for purchase.
Tissue	mRNA Signal	Present Call	Enrichment	Affy Call
Brain	65 ± 1	4 of 4	2.4	Up
Head	28 ± 2	4 of 4	1	None
Thoracicoabdominal ganglion	48 ± 3	4 of 4	1.8	Up
Crop	24 ± 2	4 of 4	0.9	None
Midgut	30 ± 1	4 of 4	1.1	None
Tubule	14 ± 1	2 of 4	0.5	Down
Hindgut	20 ± 1	4 of 4	0.7	Down
Ovary	41 ± 2	4 of 4	1.5	Up
Testis	14 ± 1	4 of 4	0.5	Down
Male accessory glands	30 ± 2	4 of 4	1.1	None
Adult carcass	29 ± 3	4 of 4	1.1	None
Larval tubule	52 ± 3	4 of 4	1.9	Up
Larval fat body	70 ± 4	4 of 4	2.6	Up
Whole fly	27 ± 2	4 of 4
CG32702 (CG32702) CG32702; FBgn0052702; 1641037_at
Accessions: NP_727348.1; NM_167193;
Homophila reports that CG32702 is a close match (4e-17) to human gene EFEMP2;FBLN4;UPH1 (NP_058634), a gene associated with Cutis laxa, autosomal recessive, type I, 219100 (3).
VDRC has 2 RNAi stocks for FBgn0052702 available for purchase.
Tissue	mRNA Signal	Present Call	Enrichment	Affy Call
Brain	42 ± 1	4 of 4	2.5	Up
Head	20 ± 1	4 of 4	1.2	None
Thoracicoabdominal ganglion	46 ± 3	4 of 4	2.7	Up
Crop	22 ± 1	4 of 4	1.3	Up
Midgut	70 ± 6	4 of 4	4.1	Up
Tubule	36 ± 2	4 of 4	2.1	Up
Hindgut	41 ± 1	4 of 4	2.4	Up
Ovary	13 ± 1	4 of 4	0.8	None
Testis	8 ± 0	4 of 4	0.5	Down
Male accessory glands	36 ± 3	4 of 4	2.1	Up
Adult carcass	145 ± 13	4 of 4	8.5	Up
Larval tubule	137 ± 8	4 of 4	8	Up
Larval fat body	56 ± 4	4 of 4	3.3	Up
Whole fly	17 ± 1	4 of 4
Jonah 99C Alpha (Jon99Ci) CG31039; FBgn0003358; 1624092_at
Accessions: NP_524555.1; NM_079831;
GeneOntology: 0006508 / proteolysis ; 0006508 / proteolysis ; 0007586 / digestion / non-traceable author statement
BDGP gene expression has embryonic in situ data for Ser99Dc: 8 pix of staining in 1 body parts.
Homophila reports that CG31039 is a close match (1e-16) to human gene MTSP1;ST14 (NP_068813), a gene associated with Ichthyosis with hypotrichosis, 610765 (3).
VDRC has 1 RNAi stocks for FBgn0003358 available for purchase.
Tissue	mRNA Signal	Present Call	Enrichment	Affy Call
Brain	0 ± 0	0 of 4	0	Down
Head	11 ± 10	1 of 4	0	Down
Thoracicoabdominal ganglion	2 ± 1	0 of 4	0	Down
Crop	4 ± 1	0 of 4	0	Down
Midgut	6335 ± 179	4 of 4	6.1	Up
Tubule	5 ± 0	0 of 4	0	Down
Hindgut	4 ± 2	0 of 4	0	Down
Ovary	0 ± 0	0 of 4	0	Down
Testis	10 ± 5	1 of 4	0	Down
Male accessory glands	1 ± 0	0 of 4	0	Down
Adult carcass	6 ± 2	0 of 4	0	Down
Larval tubule	1 ± 0	0 of 4	0	Down
Larval fat body	4 ± 0	0 of 4	0	Down
Whole fly	1030 ± 158	4 of 4
CG3940 (CG3940) CG3940; FBgn0037788; 1627647_at
Accessions: NP_649979.1; NM_141722;
GeneOntology: 0006730 / one-carbon compound metabolic process /
Homophila reports that CG3940 is a close match (1e-22) to human gene (NP_001729), a gene associated with .
VDRC has 2 RNAi stocks for FBgn0037788 available for purchase.
Tissue	mRNA Signal	Present Call	Enrichment	Affy Call
Brain	1329 ± 17	4 of 4	6.9	Up
Head	553 ± 25	4 of 4	2.9	Up
Thoracicoabdominal ganglion	2068 ± 50	4 of 4	10.7	Up
Crop	10 ± 2	0 of 4	0.1	Down
Midgut	434 ± 7	4 of 4	2.2	Up
Tubule	16 ± 4	2 of 4	0.1	Down
Hindgut	364 ± 12	4 of 4	1.9	Up
Ovary	168 ± 2	4 of 4	0.9	None
Testis	16 ± 1	4 of 4	0.1	Down
Male accessory glands	11 ± 2	0 of 4	0.1	Down
Adult carcass	559 ± 8	4 of 4	2.9	Up
Larval tubule	25 ± 1	4 of 4	0.1	Down
Larval fat body	33 ± 4	4 of 4	0.2	Down
Whole fly	193 ± 13	4 of 4
CG13548 (CG13548) CG13548; FBgn0034832; 1624713_at
Accessions: NP_611767.1; NM_137923;
VDRC has 2 RNAi stocks for FBgn0034832 available for purchase.
Tissue	mRNA Signal	Present Call	Enrichment	Affy Call
Brain	6 ± 1	0 of 4	1.2	None
Head	5 ± 1	0 of 4	0.9	None
Thoracicoabdominal ganglion	6 ± 2	0 of 4	1.1	None
Crop	9 ± 1	0 of 4	1.8	None
Midgut	17 ± 2	0 of 4	3	Up
Tubule	7 ± 0	0 of 4	1.3	Up
Hindgut	4 ± 2	0 of 4	0.8	None
Ovary	6 ± 1	0 of 4	1.2	None
Testis	7 ± 2	0 of 4	1.3	None
Male accessory glands	9 ± 2	0 of 4	1.7	None
Adult carcass	4 ± 1	0 of 4	0.8	None
Larval tubule	6 ± 2	0 of 4	1.2	None
Larval fat body	3 ± 0	0 of 4	0.5	None
Whole fly	5 ± 1	0 of 4
beethoven (btv) CG15148; FBgn0023096; 1638983_at
Accessions: NP_001036369.1; /// NP_001036370.1; /// NP_609857.1; NM_001042904; /// NM_001042905; /// NM_136013;
GeneOntology: 0006886 / intracellular protein transport ; 0006928 / cell motility ; 0007018 / microtubule-based movement ; 0007605
Homophila reports that CG15148 is a close match (3e-97) to human gene DNAH11;DNAHC11 (NP_003768), a gene associated with Kartagener syndrome, 244400 (3);Situs inversus viscerum, 270100 (3).
VDRC has 2 RNAi stocks for FBgn0023096 available for purchase.
Tissue	mRNA Signal	Present Call	Enrichment	Affy Call
Brain	3 ± 1	0 of 4	0.6	None
Head	8 ± 1	3 of 4	1.5	None
Thoracicoabdominal ganglion	6 ± 1	1 of 4	1.2	None
Crop	5 ± 0	1 of 4	1.1	None
Midgut	7 ± 1	0 of 4	1.4	None
Tubule	4 ± 0	0 of 4	0.8	Down
Hindgut	4 ± 1	0 of 4	0.9	None
Ovary	2 ± 0	0 of 4	0.4	None
Testis	8 ± 1	3 of 4	1.6	None
Male accessory glands	6 ± 2	1 of 4	1.2	None
Adult carcass	9 ± 0	0 of 4	1.8	Up
Larval tubule	6 ± 0	1 of 4	1.2	None
Larval fat body	13 ± 2	3 of 4	2.5	Up
Whole fly	5 ± 1	1 of 4
Bmcp (Bmcp) CG7314; FBgn0036199; 1638414_a_at					40
Accessions: NP_648501.1; /// NP_729738.1; NM_140244; /// NM_168472;
GeneOntology: 0006810 / transport ; 0006812 / cation transport ; 0006839 / mitochondrial transport /
BDGP gene expression has embryonic in situ data for Bmcp: 4 pix of staining in 1 body parts.
Homophila reports that CG7314 is a close match (4e-19) to human gene DNC;MCPHA;MUP1;SLC25A19 (NP_068380), a gene associated with Microcephaly, Amish type, 607196 (3).
Tissue	mRNA Signal	Present Call	Enrichment	Affy Call
Brain	57 ± 2	4 of 4	0.8	Down
Head	71 ± 3	4 of 4	1	None
Thoracicoabdominal ganglion	55 ± 2	4 of 4	0.8	Down
Crop	55 ± 0	4 of 4	0.8	Down
Midgut	38 ± 1	4 of 4	0.5	Down
Tubule	129 ± 10	4 of 4	1.8	Up
Hindgut	59 ± 3	4 of 4	0.8	Down
Ovary	152 ± 3	4 of 4	2.1	Up
Testis	32 ± 1	4 of 4	0.4	Down
Male accessory glands	70 ± 2	4 of 4	1	None
Adult carcass	68 ± 6	4 of 4	0.9	None
Larval tubule	76 ± 0	4 of 4	1	None
Larval fat body	56 ± 8	4 of 4	0.8	None
Whole fly	73 ± 4	4 of 4
CG6140 (CG6140) CG6140; FBgn0036162; 1639488_at
Accessions: NP_648467.1; NM_140210;
GeneOntology: 0006099 / tricarboxylic acid cycle ; 0006106 / fumarate metabolic process /
Homophila reports that CG6140 is a close match (1e-176) to human gene FH (NP_000134), a gene associated with Fumarase deficiency, 606812 (3);Leiomyomatosis and renal cell cancer, 605839 (3);Multiple cutaneous and uterine leiomyomata, 150800 (3).
VDRC has 2 RNAi stocks for FBgn0036162 available for purchase.
Tissue	mRNA Signal	Present Call	Enrichment	Affy Call
Brain	0 ± 0	0 of 4	0	Down
Head	2 ± 1	0 of 4	0	Down
Thoracicoabdominal ganglion	0 ± 0	0 of 4	0	Down
Crop	3 ± 1	0 of 4	0	Down
Midgut	1 ± 0	0 of 4	0	Down
Tubule	1 ± 0	0 of 4	0	Down
Hindgut	1 ± 0	0 of 4	0	Down
Ovary	1 ± 0	0 of 4	0	Down
Testis	946 ± 55	4 of 4	12.3	Up
Male accessory glands	837 ± 25	4 of 4	10.9	Up
Adult carcass	1 ± 0	0 of 4	0	Down
Larval tubule	1 ± 0	0 of 4	0	Down
Larval fat body	71 ± 42	3 of 4	0.9	None
Whole fly	77 ± 4	4 of 4
CG7551 (CG7551) CG7551; FBgn0036161; 1630499_at
Accessions: NP_648466.1; NM_140209;
GeneOntology: 0005996 / monosaccharide metabolic process /
BDGP gene expression has embryonic in situ data for CG7551: 6 pix of staining in 1 body parts.
Homophila reports that CG7551 is a close match (1e-42) to human gene KHK (NP_006479), a gene associated with [Fructosuria] (3).
Tissue	mRNA Signal	Present Call	Enrichment	Affy Call
Brain	2 ± 1	0 of 4	0.1	Down
Head	3 ± 1	0 of 4	0.1	Down
Thoracicoabdominal ganglion	2 ± 0	0 of 4	0.1	Down
Crop	1 ± 0	0 of 4	0.1	Down
Midgut	7 ± 2	0 of 4	0.3	Down
Tubule	3 ± 1	0 of 4	0.1	Down
Hindgut	3 ± 0	0 of 4	0.1	Down
Ovary	3 ± 0	1 of 4	0.1	Down
Testis	300 ± 11	4 of 4	10.9	Up
Male accessory glands	3 ± 2	0 of 4	0.1	Down
Adult carcass	7 ± 2	0 of 4	0.3	Down
Larval tubule	4 ± 1	0 of 4	0.2	Down
Larval fat body	17 ± 8	2 of 4	0.6	None
Whole fly	27 ± 1	4 of 4
CG32234 (CG32234) CG32234; FBgn0052234; 1626089_at
Accessions: NP_729024.1; NM_168099;
Interpro: IPR006209 // EGF-like // 0.0068 /// IPR012680 // Laminin G, subdomain 2 // 3.1E-5
VDRC has 1 RNAi stocks for FBgn0052234 available for purchase.
Tissue	mRNA Signal	Present Call	Enrichment	Affy Call
Brain	164 ± 3	4 of 4	6.4	Up
Head	45 ± 4	4 of 4	1.8	Up
Thoracicoabdominal ganglion	174 ± 7	4 of 4	6.8	Up
Crop	2 ± 0	0 of 4	0.1	Down
Midgut	66 ± 5	3 of 4	2.6	Up
Tubule	200 ± 7	4 of 4	7.8	Up
Hindgut	825 ± 32	4 of 4	31.9	Up
Ovary	1 ± 0	0 of 4	0.1	Down
Testis	12 ± 1	0 of 4	0.5	Down
Male accessory glands	15 ± 6	0 of 4	0.6	None
Adult carcass	28 ± 5	0 of 4	1.1	None
Larval tubule	86 ± 4	4 of 4	3.3	Up
Larval fat body	35 ± 9	0 of 4	1.4	None
Whole fly	25 ± 3	2 of 4
CG15210 (CG15210) CG15210; FBgn0040850; 1635688_at
Accessions: NP_652465.1; NM_144208;
BioGrid reports that CG15210 interacts with CG8280 .
VDRC has 2 RNAi stocks for FBgn0040850 available for purchase.
Tissue	mRNA Signal	Present Call	Enrichment	Affy Call
Brain	39 ± 1	4 of 4	0.5	Down
Head	105 ± 4	4 of 4	1.5	Up
Thoracicoabdominal ganglion	26 ± 2	0 of 4	0.4	Down
Crop	38 ± 2	4 of 4	0.5	Down
Midgut	414 ± 7	4 of 4	5.8	Up
Tubule	60 ± 21	2 of 4	0.8	None
Hindgut	183 ± 18	4 of 4	2.6	Up
Ovary	20 ± 3	2 of 4	0.3	Down
Testis	38 ± 4	3 of 4	0.5	Down
Male accessory glands	35 ± 14	1 of 4	0.5	None
Adult carcass	56 ± 6	2 of 4	0.8	None
Larval tubule	157 ± 16	4 of 4	2.2	Up
Larval fat body	525 ± 61	4 of 4	7.3	Up
Whole fly	71 ± 7	4 of 4
CG3309 (CG3309) CG3309; FBgn0029756; 1640604_at
Accessions: NP_572216.1; NM_131988;
Interpro: IPR008191 // Maternal tudor protein // 5.0E-4
BioGrid reports that CG3309 interacts with CG4771 CG7156 .
VDRC has 1 RNAi stocks for FBgn0029756 available for purchase.
Tissue	mRNA Signal	Present Call	Enrichment	Affy Call
Brain	31 ± 1	4 of 4	1.4	None
Head	12 ± 1	4 of 4	0.6	Down
Thoracicoabdominal ganglion	20 ± 1	4 of 4	0.9	None
Crop	11 ± 0	4 of 4	0.5	Down
Midgut	4 ± 1	0 of 4	0.2	Down
Tubule	4 ± 1	0 of 4	0.2	Down
Hindgut	5 ± 0	0 of 4	0.2	Down
Ovary	50 ± 2	4 of 4	2.2	Up
Testis	11 ± 1	4 of 4	0.5	Down
Male accessory glands	9 ± 1	1 of 4	0.4	Down
Adult carcass	14 ± 0	2 of 4	0.6	None
Larval tubule	18 ± 2	4 of 4	0.8	None
Larval fat body	12 ± 2	1 of 4	0.5	Down
Whole fly	22 ± 3	4 of 4
mitochondrial ribosomal protein S10 (mRpS10) CG4247; FBgn0038307; 1622898_a_at
Accessions: NP_524355.2; /// NP_731985.2; NM_079631; /// NM_169624;
GeneOntology: 0006412 / translation ; 0006412 / translation /
BDGP gene expression has embryonic in situ data for mRpS10: 9 pix of staining in 13 body parts.
VDRC has 2 RNAi stocks for FBgn0038307 available for purchase.
Tissue	mRNA Signal	Present Call	Enrichment	Affy Call
Brain	212 ± 5	4 of 4	0.9	None
Head	107 ± 6	4 of 4	0.4	Down
Thoracicoabdominal ganglion	175 ± 3	4 of 4	0.7	Down
Crop	85 ± 4	4 of 4	0.4	Down
Midgut	106 ± 4	4 of 4	0.4	Down
Tubule	102 ± 6	4 of 4	0.4	Down
Hindgut	125 ± 2	4 of 4	0.5	Down
Ovary	339 ± 4	4 of 4	1.4	Up
Testis	244 ± 5	4 of 4	1	None
Male accessory glands	98 ± 2	4 of 4	0.4	Down
Adult carcass	92 ± 3	4 of 4	0.4	Down
Larval tubule	27 ± 0	4 of 4	0.1	Down
Larval fat body	43 ± 8	4 of 4	0.2	Down
Whole fly	239 ± 17	4 of 4
sec13 (sec13) CG6773; FBgn0024509; 1637124_at
Accessions: NP_651977.1; NM_143720;
GeneOntology: 0006403 / RNA localization ; 0006886 / intracellular protein transport ; 0006887 / exocytosis ; 0006900 / membrane bu
BDGP gene expression has embryonic in situ data for sec13: 11 pix of staining in 17 body parts.
BioGrid reports that CG6773 interacts with CG8266 .
VDRC has 1 RNAi stocks for FBgn0024509 available for purchase.
Tissue	mRNA Signal	Present Call	Enrichment	Affy Call
Brain	91 ± 14	4 of 4	0.4	Down
Head	148 ± 28	4 of 4	0.7	None
Thoracicoabdominal ganglion	103 ± 11	4 of 4	0.5	Down
Crop	181 ± 9	4 of 4	0.8	None
Midgut	199 ± 20	4 of 4	0.9	None
Tubule	492 ± 45	4 of 4	2.3	Up
Hindgut	154 ± 12	4 of 4	0.7	Down
Ovary	403 ± 7	4 of 4	1.9	Up
Testis	112 ± 12	4 of 4	0.5	Down
Male accessory glands	951 ± 27	4 of 4	4.4	Up
Adult carcass	144 ± 22	4 of 4	0.7	Down
Larval tubule	454 ± 28	4 of 4	2.1	Up
Larval fat body	262 ± 23	4 of 4	1.2	None
Whole fly	215 ± 16	4 of 4
CG4691 (CG4691) CG4691; FBgn0028870; 1631725_at
Accessions: NP_609719.1; NM_135875;
BDGP gene expression has embryonic in situ data for BG:DS06874.1: 4 pix of staining in 1 body parts.
BioGrid reports that CG4691 interacts with CG8942 .
VDRC has 1 RNAi stocks for FBgn0028870 available for purchase.
Tissue	mRNA Signal	Present Call	Enrichment	Affy Call
Brain	2 ± 1	0 of 4	0	Down
Head	5 ± 2	0 of 4	0	Down
Thoracicoabdominal ganglion	2 ± 0	0 of 4	0	Down
Crop	10 ± 1	0 of 4	0	Down
Midgut	4 ± 1	0 of 4	0	Down
Tubule	6 ± 1	0 of 4	0	Down
Hindgut	4 ± 1	0 of 4	0	Down
Ovary	2 ± 0	0 of 4	0	Down
Testis	2794 ± 113	4 of 4	5.5	Up
Male accessory glands	14 ± 2	0 of 4	0	Down
Adult carcass	22 ± 7	2 of 4	0	Down
Larval tubule	5 ± 2	0 of 4	0	Down
Larval fat body	348 ± 196	4 of 4	0.7	None
Whole fly	510 ± 12	4 of 4
CG6629 (CG6629) CG6629; FBgn0037860; 1626713_at
Accessions: NP_650041.1; NM_141784;
GeneOntology: 0006099 / tricarboxylic acid cycle ; 0006099 / tricarboxylic acid cycle ; 0006105 / succinate metabolic process ; 000
BDGP gene expression has embryonic in situ data for CG6629: 4 pix of staining in 1 body parts.
Tissue	mRNA Signal	Present Call	Enrichment	Affy Call
Brain	1 ± 0	0 of 4	0	Down
Head	3 ± 0	0 of 4	0	Down
Thoracicoabdominal ganglion	2 ± 0	0 of 4	0	Down
Crop	2 ± 0	0 of 4	0	Down
Midgut	5 ± 1	0 of 4	0.1	Down
Tubule	4 ± 1	0 of 4	0.1	Down
Hindgut	4 ± 1	0 of 4	0	Down
Ovary	2 ± 1	0 of 4	0	Down
Testis	883 ± 16	4 of 4	10.9	Up
Male accessory glands	1 ± 0	0 of 4	0	Down
Adult carcass	6 ± 3	0 of 4	0.1	Down
Larval tubule	1 ± 0	0 of 4	0	Down
Larval fat body	101 ± 60	4 of 4	1.3	None
Whole fly	81 ± 7	4 of 4
CG17195 (CG17195) CG17195; FBgn0039369; 1624306_at					50
Accessions: NP_651427.2; NM_143170;
VDRC has 2 RNAi stocks for FBgn0039369 available for purchase.
Tissue	mRNA Signal	Present Call	Enrichment	Affy Call
Brain	1 ± 0	0 of 4	0.1	Down
Head	2 ± 1	0 of 4	0.1	Down
Thoracicoabdominal ganglion	4 ± 2	0 of 4	0.2	Down
Crop	2 ± 1	0 of 4	0.1	Down
Midgut	4 ± 2	0 of 4	0.2	Down
Tubule	5 ± 0	0 of 4	0.2	Down
Hindgut	4 ± 1	0 of 4	0.2	Down
Ovary	1 ± 0	0 of 4	0.1	Down
Testis	364 ± 9	4 of 4	14.6	Up
Male accessory glands	6 ± 1	0 of 4	0.3	Down
Adult carcass	8 ± 4	0 of 4	0.3	Down
Larval tubule	2 ± 1	0 of 4	0.1	Down
Larval fat body	41 ± 23	3 of 4	1.7	None
Whole fly	25 ± 3	4 of 4
CG18281 (CG18281) CG18281; FBgn0037003; 1625036_at
Accessions: NP_649236.1; NM_140979;
GeneOntology: 0005975 / carbohydrate metabolic process ; 0006810 / transport ; 0008643 / carbohydrate transport ; 0015904 / tetracy
VDRC has 4 RNAi stocks for FBgn0037003 available for purchase.
Tissue	mRNA Signal	Present Call	Enrichment	Affy Call
Brain	3 ± 1	0 of 4	0.1	Down
Head	3 ± 0	0 of 4	0.1	Down
Thoracicoabdominal ganglion	3 ± 1	0 of 4	0.1	Down
Crop	1 ± 0	0 of 4	0.1	Down
Midgut	2 ± 1	0 of 4	0.1	Down
Tubule	3 ± 0	0 of 4	0.1	Down
Hindgut	2 ± 0	0 of 4	0.1	Down
Ovary	1 ± 0	0 of 4	0	Down
Testis	2 ± 1	1 of 4	0.1	Down
Male accessory glands	878 ± 29	4 of 4	24.4	Up
Adult carcass	3 ± 2	0 of 4	0.1	Down
Larval tubule	2 ± 1	0 of 4	0.1	Down
Larval fat body	1 ± 0	0 of 4	0	Down
Whole fly	36 ± 2	4 of 4
spook (spo) CG10594; FBgn0003486; 1636820_s_at
Accessions: NP_647975.2; NM_139718;
GeneOntology: 0006118 / electron transport ; 0007275 / multicellular organismal development ; 0007391 / dorsal closure ; 0007417 /
Homophila reports that CG10594 is a close match (8e-16) to human gene CA21H;CYP21;CYP21A2 (NP_000491), a gene associated with Adrenal hyperplasia, congenital, due to 21-hydroxylase deficiency (3);Hyperandrogenism, nonclassic type, due to 21-hydroxylase deficiency (3).
BioGrid reports that CG10594 interacts with CG15042 CG5820 .
VDRC has 2 RNAi stocks for FBgn0003486 available for purchase.
Tissue	mRNA Signal	Present Call	Enrichment	Affy Call
Brain	5 ± 0	1 of 4	0.3	None
Head	4 ± 0	1 of 4	0.3	None
Thoracicoabdominal ganglion	4 ± 0	0 of 4	0.2	None
Crop	6 ± 2	2 of 4	0.4	None
Midgut	3 ± 0	0 of 4	0.2	None
Tubule	1 ± 0	0 of 4	0.1	Down
Hindgut	5 ± 1	0 of 4	0.3	None
Ovary	35 ± 1	4 of 4	2	Up
Testis	0 ± 0	0 of 4	0	Down
Male accessory glands	2 ± 1	0 of 4	0.2	None
Adult carcass	4 ± 2	0 of 4	0.3	None
Larval tubule	3 ± 1	0 of 4	0.2	None
Larval fat body	5 ± 1	0 of 4	0.3	None
Whole fly	18 ± 5	4 of 4
CG5246 (CG5246) CG5246; FBgn0038484; 1640355_at
Accessions: NP_650603.1; NM_142346;
GeneOntology: 0006508 / proteolysis / non-traceable author statement
BDGP gene expression has embryonic in situ data for CG5246: 4 pix of staining in 1 body parts.
Homophila reports that CG5246 is a close match (1e-15) to human gene EMSP1;KLK4;PRSS17 (NP_004908), a gene associated with Amelogenesis imperfecta, pigmented hypomaturation type, 204700 (3).
BioGrid reports that CG5246 interacts with CG9319 .
VDRC has 1 RNAi stocks for FBgn0038484 available for purchase.
Tissue	mRNA Signal	Present Call	Enrichment	Affy Call
Brain	1 ± 0	0 of 4	0	Down
Head	5 ± 1	0 of 4	0	Down
Thoracicoabdominal ganglion	4 ± 1	1 of 4	0	Down
Crop	4 ± 1	0 of 4	0	Down
Midgut	1056 ± 117	4 of 4	7	Up
Tubule	26 ± 15	2 of 4	0.2	Down
Hindgut	82 ± 4	4 of 4	0.5	None
Ovary	1 ± 0	0 of 4	0	Down
Testis	1 ± 0	0 of 4	0	Down
Male accessory glands	7 ± 1	0 of 4	0	Down
Adult carcass	138 ± 9	4 of 4	0.9	None
Larval tubule	3 ± 1	0 of 4	0	Down
Larval fat body	13 ± 2	4 of 4	0.1	Down
Whole fly	151 ± 22	4 of 4
CG5348 (CG5348) CG5348; FBgn0034156; 1640152_at
Accessions: NP_611156.2; NM_137312;
VDRC has 1 RNAi stocks for FBgn0034156 available for purchase.
Tissue	mRNA Signal	Present Call	Enrichment	Affy Call
Brain	8 ± 1	3 of 4	0.7	Down
Head	3 ± 1	0 of 4	0.3	Down
Thoracicoabdominal ganglion	4 ± 1	0 of 4	0.4	Down
Crop	4 ± 1	0 of 4	0.4	Down
Midgut	9 ± 1	1 of 4	0.8	None
Tubule	7 ± 0	1 of 4	0.6	Down
Hindgut	3 ± 1	0 of 4	0.3	Down
Ovary	2 ± 0	0 of 4	0.2	Down
Testis	104 ± 5	4 of 4	8.8	Up
Male accessory glands	7 ± 0	1 of 4	0.7	Down
Adult carcass	6 ± 2	0 of 4	0.6	None
Larval tubule	4 ± 1	3 of 4	0.4	Down
Larval fat body	27 ± 12	3 of 4	2.4	None
Whole fly	11 ± 0	1 of 4
antennal protein 5 (a5) CG5430; FBgn0011294; 1628647_at
Accessions: NP_476998.1; NM_057650;
GeneOntology: 0007165 / signal transduction /
VDRC has 2 RNAi stocks for FBgn0011294 available for purchase.
Tissue	mRNA Signal	Present Call	Enrichment	Affy Call
Brain	0 ± 0	0 of 4	0	Down
Head	804 ± 80	4 of 4	17.4	Up
Thoracicoabdominal ganglion	1 ± 0	0 of 4	0	Down
Crop	3 ± 1	0 of 4	0.1	Down
Midgut	2 ± 0	0 of 4	0.1	Down
Tubule	1 ± 0	0 of 4	0	Down
Hindgut	1 ± 0	0 of 4	0	Down
Ovary	1 ± 0	0 of 4	0	Down
Testis	4 ± 1	0 of 4	0.1	Down
Male accessory glands	3 ± 1	0 of 4	0.1	Down
Adult carcass	4 ± 1	0 of 4	0.1	Down
Larval tubule	1 ± 0	0 of 4	0	Down
Larval fat body	2 ± 1	0 of 4	0.1	Down
Whole fly	46 ± 2	4 of 4
CG16813 (CG16813) CG16813; FBgn0032490; 1638825_at
Accessions: NP_609621.1; NM_135777;
VDRC has 1 RNAi stocks for FBgn0032490 available for purchase.
Tissue	mRNA Signal	Present Call	Enrichment	Affy Call
Brain	1 ± 0	0 of 4	0.6	None
Head	2 ± 1	0 of 4	1.2	None
Thoracicoabdominal ganglion	2 ± 1	0 of 4	1.4	None
Crop	1 ± 0	0 of 4	0.9	None
Midgut	3 ± 1	0 of 4	1.9	None
Tubule	1 ± 0	0 of 4	0.8	None
Hindgut	2 ± 0	0 of 4	1.2	None
Ovary	4 ± 1	0 of 4	2.5	None
Testis	1 ± 0	0 of 4	1	None
Male accessory glands	2 ± 0	0 of 4	1.4	None
Adult carcass	1 ± 0	0 of 4	0.6	None
Larval tubule	0 ± 0	0 of 4	0.5	None
Larval fat body	9 ± 1	0 of 4	5	Up
Whole fly	1 ± 0	0 of 4
arcoglycan beta (Scgbeta) CG5657; FBgn0038042; 1634402_at
Accessions: NP_524327.1; NM_079603;
GeneOntology: 0006936 / muscle contraction ; 0007010 / cytoskeleton organization and biogenesis /
BDGP gene expression has embryonic in situ data for Scgbeta: 9 pix of staining in 3 body parts.
VDRC has 1 RNAi stocks for FBgn0038042 available for purchase.
Tissue	mRNA Signal	Present Call	Enrichment	Affy Call
Brain	441 ± 10	4 of 4	18.4	Up
Head	156 ± 6	4 of 4	6.5	Up
Thoracicoabdominal ganglion	296 ± 2	4 of 4	12.4	Up
Crop	40 ± 2	4 of 4	1.7	Up
Midgut	14 ± 1	0 of 4	0.6	Down
Tubule	11 ± 1	1 of 4	0.5	Down
Hindgut	20 ± 1	4 of 4	0.9	None
Ovary	3 ± 0	0 of 4	0.1	Down
Testis	18 ± 1	4 of 4	0.7	None
Male accessory glands	53 ± 10	4 of 4	2.2	None
Adult carcass	15 ± 4	0 of 4	0.7	None
Larval tubule	9 ± 1	0 of 4	0.4	Down
Larval fat body	4 ± 1	0 of 4	0.2	Down
Whole fly	24 ± 2	4 of 4
CG5897 (CG5897) CG5897; FBgn0036220; 1630789_at
Accessions: NP_648521.1; NM_140264;
GeneOntology: 0006030 / chitin metabolic process /
VDRC has 2 RNAi stocks for FBgn0036220 available for purchase.
Tissue	mRNA Signal	Present Call	Enrichment	Affy Call
Brain	6 ± 1	1 of 4	3.1	Up
Head	1 ± 0	0 of 4	0.5	None
Thoracicoabdominal ganglion	2 ± 1	0 of 4	1.1	None
Crop	1 ± 0	0 of 4	0.7	None
Midgut	29 ± 4	4 of 4	14.1	Up
Tubule	1 ± 0	0 of 4	0.6	None
Hindgut	1 ± 0	0 of 4	0.9	None
Ovary	0 ± 0	0 of 4	0.4	None
Testis	0 ± 0	0 of 4	0.4	None
Male accessory glands	1 ± 0	0 of 4	0.8	None
Adult carcass	1 ± 0	0 of 4	0.6	None
Larval tubule	0 ± 0	0 of 4	0.2	None
Larval fat body	2 ± 1	0 of 4	1.2	None
Whole fly	2 ± 1	0 of 4
CG31741 (CG31741) CG31741; FBgn0051741; 1639755_at
Accessions: NP_724088.2; NM_165238;
GeneOntology: 0006915 / apoptosis ; 0006952 / defense response ; 0007155 / cell adhesion /
Homophila reports that CG31741 is a close match (4e-28) to human gene CD36 (NP_001001548), a gene associated with Platelet glycoprotein IV deficiency, 608404 (3);[Macrothrombocytopenia] (1);{Malaria, cerebral, reduced risk of}, 248310 (3);{Malaria, cerebral, susceptibility to}, 248310 (3).
VDRC has 1 RNAi stocks for FBgn0051741 available for purchase.
Tissue	mRNA Signal	Present Call	Enrichment	Affy Call
Brain	2 ± 1	0 of 4	1	None
Head	1 ± 0	0 of 4	0.6	None
Thoracicoabdominal ganglion	1 ± 0	0 of 4	0.8	None
Crop	2 ± 1	0 of 4	1.3	None
Midgut	2 ± 0	0 of 4	1	None
Tubule	2 ± 0	0 of 4	1.2	None
Hindgut	2 ± 1	0 of 4	1.1	None
Ovary	1 ± 0	0 of 4	0.7	None
Testis	1 ± 0	0 of 4	0.8	None
Male accessory glands	4 ± 2	0 of 4	2	None
Adult carcass	4 ± 2	0 of 4	2.4	None
Larval tubule	3 ± 1	0 of 4	2	None
Larval fat body	3 ± 0	0 of 4	1.6	None
Whole fly	2 ± 1	0 of 4
CG6154 (CG6154) CG6154; FBgn0039420; 1629191_s_at					60
Accessions: NP_651471.1; /// NP_733146.1; NM_143214; /// NM_170267;
GeneOntology: 0006418 / tRNA aminoacylation for protein translation ; 0006508 / proteolysis /
BDGP gene expression has embryonic in situ data for CG6154: 4 pix of staining in 1 body parts.
VDRC has 2 RNAi stocks for FBgn0039420 available for purchase.
Tissue	mRNA Signal	Present Call	Enrichment	Affy Call
Brain	58 ± 1	4 of 4	9.7	Up
Head	9 ± 1	2 of 4	1.6	None
Thoracicoabdominal ganglion	40 ± 5	4 of 4	6.6	Up
Crop	6 ± 2	0 of 4	1	None
Midgut	3 ± 1	0 of 4	0.6	None
Tubule	4 ± 0	0 of 4	0.8	None
Hindgut	3 ± 1	0 of 4	0.5	None
Ovary	3 ± 1	0 of 4	0.6	None
Testis	45 ± 2	4 of 4	7.4	Up
Male accessory glands	4 ± 0	0 of 4	0.7	None
Adult carcass	7 ± 3	0 of 4	1.2	None
Larval tubule	4 ± 0	0 of 4	0.7	None
Larval fat body	3 ± 1	0 of 4	0.6	None
Whole fly	6 ± 2	1 of 4
mars (mars) CG17064; FBgn0033845; 1637994_at
Accessions: NP_610878.1; NM_137034;
GeneOntology: 0007267 / cell-cell signaling /
Interpro: IPR005026 // Guanylate-kinase-associated protein // 6.4E-4
BDGP gene expression has embryonic in situ data for CG17064: 31 pix of staining in 17 body parts.
VDRC has 1 RNAi stocks for FBgn0033845 available for purchase.
Tissue	mRNA Signal	Present Call	Enrichment	Affy Call
Brain	17 ± 1	0 of 4	0.2	Down
Head	7 ± 0	0 of 4	0.1	Down
Thoracicoabdominal ganglion	17 ± 3	0 of 4	0.3	Down
Crop	18 ± 2	0 of 4	0.3	Down
Midgut	14 ± 3	0 of 4	0.2	Down
Tubule	10 ± 0	0 of 4	0.2	Down
Hindgut	10 ± 1	0 of 4	0.2	Down
Ovary	223 ± 19	4 of 4	3.2	Up
Testis	150 ± 5	4 of 4	2.1	Up
Male accessory glands	24 ± 2	1 of 4	0.3	Down
Adult carcass	22 ± 5	0 of 4	0.3	Down
Larval tubule	12 ± 0	1 of 4	0.2	Down
Larval fat body	53 ± 18	2 of 4	0.8	None
Whole fly	69 ± 12	4 of 4
spichthyin (spict) CG12292; FBgn0032451; 1627925_at
Accessions: NP_609586.1; NM_135742;
Interpro: IPR000620 // Protein of unknown function DUF6, transmembrane // 8.6E-7
BDGP gene expression has embryonic in situ data for CG12292: 4 pix of staining in 1 body parts.
Homophila reports that CG12292 is a close match (1e-57) to human gene NIPA1;SPG6 (NP_653200), a gene associated with Spastic paraplegia-6, 600363 (3).
Tissue	mRNA Signal	Present Call	Enrichment	Affy Call
Brain	158 ± 8	4 of 4	0.8	None
Head	246 ± 9	4 of 4	1.3	Up
Thoracicoabdominal ganglion	125 ± 3	4 of 4	0.7	Down
Crop	265 ± 4	4 of 4	1.4	Up
Midgut	398 ± 18	4 of 4	2.1	Up
Tubule	1129 ± 166	4 of 4	6	Up
Hindgut	341 ± 6	4 of 4	1.8	Up
Ovary	254 ± 8	4 of 4	1.3	Up
Testis	86 ± 4	4 of 4	0.5	Down
Male accessory glands	132 ± 6	4 of 4	0.7	Down
Adult carcass	269 ± 12	4 of 4	1.4	Up
Larval tubule	543 ± 16	4 of 4	2.9	Up
Larval fat body	327 ± 32	4 of 4	1.7	Up
Whole fly	189 ± 10	4 of 4
Fragile X (Fmr1) CG6203; FBgn0028734; 1634028_s_at
Accessions: NP_611645.1; /// NP_731443.1; /// NP_731444.1; /// NP_731445.1; /// NP_731446.1; NM_137801; /// NM_169324; /// NM_169325; /// NM_169326; /// NM_169327;
GeneOntology: 0006139 / nucleobase, nucleoside, nucleotide and nucleic acid metabolic process ; 0006417 / regulation of translation ;
BDGP gene expression has embryonic in situ data for Fmr1: 4 pix of staining in 1 body parts.
Homophila reports that CG6203 is a close match (3e-73) to human gene FMR1;FRAXA (NP_002015), a gene associated with Fragile X syndrome, 300624 (3);Fragile X tremor/ataxia syndrome, 300623 (3).
BioGrid reports that CG6203 interacts with CG7671 CG9933 CG6521 CG8854 CG3978 CG12284 CG3064 CG3064 CG7439 CG7439 CG7439 CG7439 CG4792 CG10279 CG7726 CG17489 CG7439 CG7726 CG17489 CG10279 CG7439 CG7726 CG17489 CG10279 CG3064 .
VDRC has 1 RNAi stocks for FBgn0028734 available for purchase.
Tissue	mRNA Signal	Present Call	Enrichment	Affy Call
Brain	175 ± 9	4 of 4	4.3	Up
Head	75 ± 4	4 of 4	1.8	Up
Thoracicoabdominal ganglion	150 ± 6	4 of 4	3.7	Up
Crop	138 ± 3	4 of 4	3.4	Up
Midgut	45 ± 2	4 of 4	1.1	None
Tubule	72 ± 1	4 of 4	1.8	Up
Hindgut	89 ± 2	4 of 4	2.2	Up
Ovary	46 ± 2	4 of 4	1.1	None
Testis	19 ± 1	4 of 4	0.5	Down
Male accessory glands	44 ± 5	4 of 4	1.1	None
Adult carcass	49 ± 4	4 of 4	1.2	None
Larval tubule	127 ± 10	4 of 4	3.1	Up
Larval fat body	70 ± 6	4 of 4	1.7	Up
Whole fly	40 ± 1	4 of 4
CG11626 (CG11626) CG11626; FBgn0038705; 1626243_at
Accessions: NP_650806.1; NM_142549;
GeneOntology: 0006508 / proteolysis /
VDRC has 2 RNAi stocks for FBgn0038705 available for purchase.
Tissue	mRNA Signal	Present Call	Enrichment	Affy Call
Brain	5 ± 1	1 of 4	2.1	None
Head	0 ± 0	0 of 4	0.3	None
Thoracicoabdominal ganglion	2 ± 0	0 of 4	0.9	None
Crop	2 ± 1	0 of 4	1	None
Midgut	1 ± 0	0 of 4	0.4	None
Tubule	6 ± 0	0 of 4	2.4	Up
Hindgut	2 ± 0	0 of 4	0.9	None
Ovary	2 ± 1	0 of 4	0.9	None
Testis	13 ± 2	3 of 4	4.9	Up
Male accessory glands	4 ± 2	0 of 4	1.8	None
Adult carcass	4 ± 1	0 of 4	1.7	None
Larval tubule	3 ± 2	1 of 4	1.3	None
Larval fat body	3 ± 1	0 of 4	1.4	None
Whole fly	2 ± 1	0 of 4
Cytochrome P450 17C (Cyp18a1) CG6816; FBgn0010383; 1641022_a_at
Accessions: NP_523403.2; /// NP_728191.1; NM_078679; /// NM_167628;
GeneOntology: 0006118 / electron transport ; 0006694 / steroid biosynthetic process ; 0007275 / multicellular organismal development
BDGP gene expression has embryonic in situ data for Cyp18a1: 30 pix of staining in 18 body parts.
Homophila reports that CG6816 is a close match (8e-17) to human gene BCD;CYP4V2 (NP_997235), a gene associated with Bietti crystalline corneoretinal dystrophy, 210370 (3).
VDRC has 2 RNAi stocks for FBgn0010383 available for purchase.
Tissue	mRNA Signal	Present Call	Enrichment	Affy Call
Brain	21 ± 2	4 of 4	0.4	Down
Head	74 ± 5	4 of 4	1.4	Up
Thoracicoabdominal ganglion	19 ± 2	4 of 4	0.4	Down
Crop	14 ± 2	2 of 4	0.3	Down
Midgut	14 ± 1	1 of 4	0.3	Down
Tubule	15 ± 1	3 of 4	0.3	Down
Hindgut	26 ± 1	4 of 4	0.5	Down
Ovary	43 ± 3	4 of 4	0.8	None
Testis	5 ± 1	0 of 4	0.1	Down
Male accessory glands	8 ± 3	0 of 4	0.2	Down
Adult carcass	143 ± 8	4 of 4	2.7	Up
Larval tubule	8 ± 2	0 of 4	0.2	Down
Larval fat body	14 ± 2	2 of 4	0.3	Down
Whole fly	53 ± 5	4 of 4
CG15144 (CG15144) CG15144; FBgn0032648; 1633457_at
Accessions: NP_609849.1; NM_136005;
VDRC has 1 RNAi stocks for FBgn0032648 available for purchase.
Tissue	mRNA Signal	Present Call	Enrichment	Affy Call
Brain	2 ± 0	0 of 4	0.1	Down
Head	2 ± 1	0 of 4	0.1	Down
Thoracicoabdominal ganglion	3 ± 0	0 of 4	0.1	Down
Crop	1 ± 0	0 of 4	0.1	Down
Midgut	0 ± 0	0 of 4	0	Down
Tubule	2 ± 0	0 of 4	0.1	Down
Hindgut	0 ± 0	0 of 4	0	Down
Ovary	0 ± 0	0 of 4	0	Down
Testis	334 ± 7	4 of 4	13.5	Up
Male accessory glands	4 ± 1	0 of 4	0.2	Down
Adult carcass	1 ± 0	0 of 4	0.1	Down
Larval tubule	1 ± 0	0 of 4	0	Down
Larval fat body	42 ± 20	2 of 4	1.7	None
Whole fly	24 ± 1	4 of 4
CG7201 (CG7201) CG7201; FBgn0035865; 1633123_at
Accessions: NP_648200.1; NM_139943;
BDGP gene expression has embryonic in situ data for CG7201: 4 pix of staining in 1 body parts.
Tissue	mRNA Signal	Present Call	Enrichment	Affy Call
Brain	1 ± 0	0 of 4	0.1	Down
Head	3 ± 1	0 of 4	0.3	Down
Thoracicoabdominal ganglion	1 ± 0	0 of 4	0.1	Down
Crop	4 ± 0	0 of 4	0.4	Down
Midgut	8 ± 0	0 of 4	0.7	None
Tubule	2 ± 0	0 of 4	0.2	Down
Hindgut	4 ± 1	0 of 4	0.3	Down
Ovary	3 ± 1	0 of 4	0.3	Down
Testis	2 ± 1	0 of 4	0.2	Down
Male accessory glands	8 ± 2	1 of 4	0.7	None
Adult carcass	8 ± 3	0 of 4	0.8	None
Larval tubule	3 ± 1	0 of 4	0.3	Down
Larval fat body	8 ± 1	0 of 4	0.8	None
Whole fly	11 ± 2	3 of 4
CG7406 (CG7406) CG7406; FBgn0030980; 1629975_at
Accessions: NP_573345.1; NM_133117;
Tissue	mRNA Signal	Present Call	Enrichment	Affy Call
Brain	2 ± 1	0 of 4	0.4	None
Head	3 ± 0	0 of 4	0.6	None
Thoracicoabdominal ganglion	6 ± 1	0 of 4	1.2	None
Crop	11 ± 2	0 of 4	2	None
Midgut	3 ± 1	0 of 4	0.6	None
Tubule	8 ± 0	0 of 4	1.4	Up
Hindgut	7 ± 0	0 of 4	1.3	None
Ovary	2 ± 0	0 of 4	0.3	None
Testis	2 ± 0	0 of 4	0.4	None
Male accessory glands	2 ± 0	0 of 4	0.5	None
Adult carcass	6 ± 2	0 of 4	1.1	None
Larval tubule	5 ± 2	0 of 4	1	None
Larval fat body	6 ± 3	0 of 4	1.1	None
Whole fly	5 ± 2	0 of 4
CG32234 (CG32234) CG32234; FBgn0052234; 1626089_at
Accessions: NP_729024.1; NM_168099;
Interpro: IPR006209 // EGF-like // 0.0068 /// IPR012680 // Laminin G, subdomain 2 // 3.1E-5
VDRC has 1 RNAi stocks for FBgn0052234 available for purchase.
Tissue	mRNA Signal	Present Call	Enrichment	Affy Call
Brain	164 ± 3	4 of 4	6.4	Up
Head	45 ± 4	4 of 4	1.8	Up
Thoracicoabdominal ganglion	174 ± 7	4 of 4	6.8	Up
Crop	2 ± 0	0 of 4	0.1	Down
Midgut	66 ± 5	3 of 4	2.6	Up
Tubule	200 ± 7	4 of 4	7.8	Up
Hindgut	825 ± 32	4 of 4	31.9	Up
Ovary	1 ± 0	0 of 4	0.1	Down
Testis	12 ± 1	0 of 4	0.5	Down
Male accessory glands	15 ± 6	0 of 4	0.6	None
Adult carcass	28 ± 5	0 of 4	1.1	None
Larval tubule	86 ± 4	4 of 4	3.3	Up
Larval fat body	35 ± 9	0 of 4	1.4	None
Whole fly	25 ± 3	2 of 4
Nedd4 (Nedd4) CG7555; FBgn0036736; 1637582_a_at					70
Accessions: NP_648993.1; /// NP_730282.1; /// NP_730283.1; /// NP_996116.1; NM_140736; /// NM_168736; /// NM_168737; /// NM_206394;
GeneOntology: 0006464 / protein modification process ; 0006508 / proteolysis ; 0006512 / ubiquitin cycle ; 0007219 / Notch signalin
BDGP gene expression has embryonic in situ data for Nedd4: 4 pix of staining in 1 body parts.
Homophila reports that CG7555 is a close match (1e-46) to human gene UBE3A;ANCR (NP_570854), a gene associated with Angelman syndrome, 105830 (3).
BioGrid reports that CG7555 interacts with CG8355 CG13521 CG17943 CG17943 .
VDRC has 1 RNAi stocks for FBgn0036736 available for purchase.
Tissue	mRNA Signal	Present Call	Enrichment	Affy Call
Brain	208 ± 23	4 of 4	2.5	Up
Head	174 ± 7	4 of 4	2.1	Up
Thoracicoabdominal ganglion	200 ± 10	4 of 4	2.4	Up
Crop	177 ± 5	4 of 4	2.2	Up
Midgut	106 ± 2	4 of 4	1.3	None
Tubule	165 ± 6	4 of 4	2	Up
Hindgut	192 ± 5	4 of 4	2.3	Up
Ovary	69 ± 2	4 of 4	0.8	None
Testis	11 ± 1	4 of 4	0.1	Down
Male accessory glands	129 ± 2	4 of 4	1.6	Up
Adult carcass	81 ± 3	4 of 4	1	None
Larval tubule	210 ± 5	4 of 4	2.6	Up
Larval fat body	51 ± 5	4 of 4	0.6	Down
Whole fly	82 ± 8	4 of 4
nanchung (nan) CG5842; FBgn0036414; 1640192_at
Accessions: NP_648696.2; NM_140439;
GeneOntology: 0006811 / ion transport ; 0006816 / calcium ion transport ; 0007605 / sensory perception of sound ; 0007605 / sensory
VDRC has 2 RNAi stocks for FBgn0036414 available for purchase.
Tissue	mRNA Signal	Present Call	Enrichment	Affy Call
Brain	2 ± 0	0 of 4	0.3	None
Head	3 ± 1	0 of 4	0.5	None
Thoracicoabdominal ganglion	4 ± 1	0 of 4	0.7	None
Crop	9 ± 2	0 of 4	1.4	None
Midgut	8 ± 1	0 of 4	1.2	None
Tubule	12 ± 0	0 of 4	1.8	Up
Hindgut	3 ± 1	0 of 4	0.5	None
Ovary	0 ± 0	0 of 4	0.1	None
Testis	3 ± 1	0 of 4	0.4	None
Male accessory glands	1 ± 0	0 of 4	0.2	None
Adult carcass	11 ± 3	0 of 4	1.7	None
Larval tubule	5 ± 2	0 of 4	0.8	None
Larval fat body	9 ± 3	0 of 4	1.4	None
Whole fly	6 ± 1	0 of 4
Toll-6 (Toll-6) CG7250; FBgn0036494; 1624790_at
Accessions: NP_524081.1; NM_079357;
GeneOntology: 0006468 / protein amino acid phosphorylation ; 0006952 / defense response ; 0007155 / cell adhesion ; 0007165 / signa
BDGP gene expression has embryonic in situ data for Toll-6: 31 pix of staining in 17 body parts.
Homophila reports that CG7250 is a close match (1e-16) to human gene TIL4;TLR2 (NP_003255), a gene associated with {Colorectal cancer, susceptibility to}, 114500 (3);{Leprosy, susceptibility to}, 246300 (3).
BioGrid reports that CG7250 interacts with CG7856 .
VDRC has 5 RNAi stocks for FBgn0036494 available for purchase.
Tissue	mRNA Signal	Present Call	Enrichment	Affy Call
Brain	62 ± 7	4 of 4	13.1	Up
Head	4 ± 1	1 of 4	1	None
Thoracicoabdominal ganglion	36 ± 2	4 of 4	7.8	Up
Crop	4 ± 2	0 of 4	0.9	None
Midgut	0 ± 0	0 of 4	0.2	None
Tubule	1 ± 0	0 of 4	0.3	Down
Hindgut	0 ± 0	0 of 4	0.1	None
Ovary	1 ± 0	0 of 4	0.3	None
Testis	2 ± 0	0 of 4	0.4	None
Male accessory glands	3 ± 2	0 of 4	0.7	None
Adult carcass	1 ± 0	0 of 4	0.2	None
Larval tubule	2 ± 1	1 of 4	0.6	None
Larval fat body	2 ± 1	0 of 4	0.4	None
Whole fly	4 ± 1	0 of 4
CG32080 (CG32080) CG32080; FBgn0052080; 1632320_at
Accessions: NP_729644.1; NM_168428;
VDRC has 1 RNAi stocks for FBgn0052080 available for purchase.
Tissue	mRNA Signal	Present Call	Enrichment	Affy Call
Brain	1 ± 0	0 of 4	0.7	None
Head	1 ± 0	0 of 4	0.8	None
Thoracicoabdominal ganglion	1 ± 0	0 of 4	0.6	None
Crop	2 ± 1	0 of 4	1.4	None
Midgut	1 ± 0	0 of 4	0.8	None
Tubule	2 ± 0	0 of 4	1.4	None
Hindgut	2 ± 0	0 of 4	1.1	None
Ovary	0 ± 0	0 of 4	0.4	None
Testis	1 ± 0	0 of 4	0.7	None
Male accessory glands	2 ± 1	0 of 4	1.3	None
Adult carcass	9 ± 1	0 of 4	5	Up
Larval tubule	4 ± 1	1 of 4	2.5	None
Larval fat body	2 ± 0	0 of 4	1.4	None
Whole fly	1 ± 0	0 of 4
Transport and Golgi organization (Tango11) CG30404; FBgn0050404; 1636789_s_at
Accessions: NP_726111.1; /// NP_726112.1; NM_166481; /// NM_166482;
BDGP gene expression has embryonic in situ data for CG30404: 10 pix of staining in 4 body parts.
BioGrid reports that CG30404 interacts with CG4069 CG7809 CG8982 CG3563 .
VDRC has 1 RNAi stocks for FBgn0050404 available for purchase.
Tissue	mRNA Signal	Present Call	Enrichment	Affy Call
Brain	540 ± 11	4 of 4	1.4	Up
Head	314 ± 15	4 of 4	0.8	Down
Thoracicoabdominal ganglion	422 ± 11	4 of 4	1.1	Up
Crop	366 ± 7	4 of 4	1	None
Midgut	323 ± 8	4 of 4	0.9	Down
Tubule	405 ± 14	4 of 4	1.1	Up
Hindgut	359 ± 6	4 of 4	1	None
Ovary	617 ± 18	4 of 4	1.7	Up
Testis	393 ± 11	4 of 4	1.1	None
Male accessory glands	342 ± 11	4 of 4	0.9	None
Adult carcass	296 ± 11	4 of 4	0.8	Down
Larval tubule	670 ± 14	4 of 4	1.8	Up
Larval fat body	508 ± 13	4 of 4	1.4	Up
Whole fly	373 ± 9	4 of 4
CG30467 (CG30467) CG30467; FBgn0050467; 1638590_at
Accessions: NP_611044.1; NM_137200;
VDRC has 2 RNAi stocks for FBgn0050467 available for purchase.
Tissue	mRNA Signal	Present Call	Enrichment	Affy Call
Brain	86 ± 0	4 of 4	1.1	None
Head	40 ± 3	4 of 4	0.5	Down
Thoracicoabdominal ganglion	72 ± 4	4 of 4	0.9	None
Crop	27 ± 2	3 of 4	0.4	Down
Midgut	30 ± 2	4 of 4	0.4	Down
Tubule	23 ± 2	1 of 4	0.3	Down
Hindgut	29 ± 3	3 of 4	0.4	Down
Ovary	169 ± 5	4 of 4	2.2	Up
Testis	43 ± 2	4 of 4	0.6	Down
Male accessory glands	33 ± 2	0 of 4	0.4	Down
Adult carcass	30 ± 1	0 of 4	0.4	Down
Larval tubule	43 ± 2	4 of 4	0.6	Down
Larval fat body	39 ± 0	2 of 4	0.5	Down
Whole fly	76 ± 7	4 of 4
CG13190 (CG13190) CG13190; FBgn0033662; 1626928_at
Accessions: NP_610709.1; NM_136865;
BioGrid reports that CG13190 interacts with CG9252 .
VDRC has 1 RNAi stocks for FBgn0033662 available for purchase.
Tissue	mRNA Signal	Present Call	Enrichment	Affy Call
Brain	3 ± 0	1 of 4	0.2	Down
Head	2 ± 0	0 of 4	0.1	Down
Thoracicoabdominal ganglion	3 ± 1	1 of 4	0.2	Down
Crop	6 ± 1	2 of 4	0.3	Down
Midgut	49 ± 4	4 of 4	2.3	Up
Tubule	24 ± 0	4 of 4	1.1	Up
Hindgut	8 ± 0	4 of 4	0.4	Down
Ovary	45 ± 4	4 of 4	2.1	Up
Testis	28 ± 1	4 of 4	1.3	Up
Male accessory glands	3 ± 1	0 of 4	0.2	Down
Adult carcass	4 ± 1	0 of 4	0.2	Down
Larval tubule	8 ± 0	0 of 4	0.4	Down
Larval fat body	10 ± 3	1 of 4	0.5	Down
Whole fly	22 ± 2	4 of 4
ethal (2) k14710 (l(2)k14710) CG8325; FBgn0021847; 1634331_at
Accessions: NP_652063.1; NM_143806;
BDGP gene expression has embryonic in situ data for l(2)k14710: 4 pix of staining in 1 body parts.
VDRC has 1 RNAi stocks for FBgn0021847 available for purchase.
Tissue	mRNA Signal	Present Call	Enrichment	Affy Call
Brain	438 ± 16	4 of 4	3.1	Up
Head	210 ± 5	4 of 4	1.5	Up
Thoracicoabdominal ganglion	484 ± 13	4 of 4	3.4	Up
Crop	193 ± 8	4 of 4	1.4	Up
Midgut	154 ± 4	4 of 4	1.1	None
Tubule	202 ± 6	4 of 4	1.4	Up
Hindgut	197 ± 3	4 of 4	1.4	Up
Ovary	244 ± 3	4 of 4	1.7	Up
Testis	101 ± 5	4 of 4	0.7	Down
Male accessory glands	105 ± 10	4 of 4	0.7	Down
Adult carcass	128 ± 5	4 of 4	0.9	None
Larval tubule	178 ± 4	4 of 4	1.2	Up
Larval fat body	90 ± 7	4 of 4	0.6	Down
Whole fly	143 ± 3	4 of 4
RhoGEF4 (RhoGEF4) CG8606; FBgn0035761; 1624680_a_at
Accessions: NP_648101.1; /// NP_729232.1; NM_139844; /// NM_168199;
GeneOntology: 0008360 / regulation of cell shape ; 0035023 / regulation of Rho protein signal transduction /
BDGP gene expression has embryonic in situ data for RhoGEF4: 19 pix of staining in 9 body parts.
VDRC has 3 RNAi stocks for FBgn0035761 available for purchase.
Tissue	mRNA Signal	Present Call	Enrichment	Affy Call
Brain	2 ± 1	0 of 4	0	Down
Head	8 ± 2	2 of 4	0.1	Down
Thoracicoabdominal ganglion	5 ± 1	0 of 4	0.1	Down
Crop	11 ± 1	2 of 4	0.2	Down
Midgut	22 ± 1	2 of 4	0.3	Down
Tubule	7 ± 1	0 of 4	0.1	Down
Hindgut	13 ± 2	2 of 4	0.2	Down
Ovary	118 ± 2	4 of 4	1.8	Up
Testis	17 ± 1	4 of 4	0.3	Down
Male accessory glands	5 ± 1	0 of 4	0.1	Down
Adult carcass	3 ± 0	0 of 4	0.1	Down
Larval tubule	10 ± 2	0 of 4	0.2	Down
Larval fat body	13 ± 1	0 of 4	0.2	Down
Whole fly	66 ± 5	4 of 4
male specifc lethal (msl-3) CG8631; FBgn0002775; 1630477_at
Accessions: NP_523951.1; /// NP_729213.1; NM_079227; /// NM_168191;
GeneOntology: 0006333 / chromatin assembly or disassembly ; 0006350 / transcription ; 0006355 / regulation of transcription, DNA-dep
BDGP gene expression has embryonic in situ data for msl-3: 4 pix of staining in 1 body parts.
BioGrid reports that CG8631 interacts with CG9506 .
VDRC has 1 RNAi stocks for FBgn0002775 available for purchase.
Tissue	mRNA Signal	Present Call	Enrichment	Affy Call
Brain	76 ± 3	4 of 4	0.8	None
Head	58 ± 8	4 of 4	0.6	None
Thoracicoabdominal ganglion	72 ± 7	4 of 4	0.8	None
Crop	112 ± 8	4 of 4	1.2	None
Midgut	35 ± 4	4 of 4	0.4	Down
Tubule	22 ± 1	4 of 4	0.2	Down
Hindgut	100 ± 3	4 of 4	1.1	None
Ovary	269 ± 9	4 of 4	3	Up
Testis	9 ± 1	4 of 4	0.1	Down
Male accessory glands	53 ± 2	4 of 4	0.6	None
Adult carcass	57 ± 2	4 of 4	0.6	None
Larval tubule	30 ± 4	4 of 4	0.3	Down
Larval fat body	19 ± 1	4 of 4	0.2	Down
Whole fly	90 ± 13	4 of 4
Megator (Mtor) CG8274; FBgn0013756; 1639208_at					80
Accessions: NP_477067.2; NM_057719;
GeneOntology: 0006886 / intracellular protein transport /
Homophila reports that CG8274 is a close match (3e-16) to human gene KIAA0796;KIAA1262;KIAA1756;SCAR8;SYNE1 (NP_892006), a gene associated with Spinocerebellar ataxia, autosomal recessive 8, 610743 (3).
VDRC has 1 RNAi stocks for FBgn0013756 available for purchase.
Tissue	mRNA Signal	Present Call	Enrichment	Affy Call
Brain	122 ± 4	4 of 4	0.7	Down
Head	83 ± 4	4 of 4	0.5	Down
Thoracicoabdominal ganglion	110 ± 3	4 of 4	0.7	Down
Crop	111 ± 5	4 of 4	0.7	Down
Midgut	146 ± 4	4 of 4	0.9	None
Tubule	128 ± 2	4 of 4	0.8	Down
Hindgut	110 ± 4	4 of 4	0.7	Down
Ovary	394 ± 9	4 of 4	2.3	Up
Testis	85 ± 1	4 of 4	0.5	Down
Male accessory glands	211 ± 9	4 of 4	1.2	Up
Adult carcass	61 ± 4	4 of 4	0.4	Down
Larval tubule	176 ± 5	4 of 4	1	None
Larval fat body	141 ± 7	4 of 4	0.8	None
Whole fly	169 ± 12	4 of 4
protein kinase C (Pkc53E) CG6622; FBgn0003091; 1632478_a_at
Accessions: NP_476682.1; /// NP_725626.1; NM_057334; /// NM_166201;
GeneOntology: 0000165 / MAPKKK cascade ; 0006468 / protein amino acid phosphorylation ; 0006468 / protein amino acid phosphorylation
Interpro: IPR001245 // Tyrosine protein kinase // 3.2E-5 /// IPR001245 // Tyrosine protein kinase // 7.4E-15 /// IPR001245 // Tyro
Homophila reports that CG6622 is a close match (2e-15) to human gene BEK;CFD1;FGFR2;JWS (NP_000132), a gene associated with Apert syndrome, 101200 (3);Beare-Stevenson cutis gyrata syndrome, 123790 (3);Crouzon syndrome, 123500 (3);Jackson-Weiss syndrome, 123150 (3);Pfeiffer syndrome, 101600 (3);Saethre-Chotzen syndrome, 101400 (3).
VDRC has 1 RNAi stocks for FBgn0003091 available for purchase.
Tissue	mRNA Signal	Present Call	Enrichment	Affy Call
Brain	335 ± 18	4 of 4	7.3	Up
Head	123 ± 16	4 of 4	2.7	Up
Thoracicoabdominal ganglion	192 ± 19	4 of 4	4.2	Up
Crop	8 ± 2	1 of 4	0.2	Down
Midgut	14 ± 1	3 of 4	0.3	Down
Tubule	7 ± 0	0 of 4	0.2	Down
Hindgut	179 ± 5	4 of 4	3.9	Up
Ovary	23 ± 0	4 of 4	0.5	Down
Testis	6 ± 1	2 of 4	0.1	Down
Male accessory glands	933 ± 43	4 of 4	20.2	Up
Adult carcass	25 ± 1	4 of 4	0.6	Down
Larval tubule	13 ± 1	3 of 4	0.3	Down
Larval fat body	5 ± 1	0 of 4	0.1	Down
Whole fly	46 ± 2	4 of 4
CG9144 (CG9144) CG9144; FBgn0031773; 1635843_at
Accessions: NP_608989.1; NM_135145;
VDRC has 3 RNAi stocks for FBgn0031773 available for purchase.
Tissue	mRNA Signal	Present Call	Enrichment	Affy Call
Brain	96 ± 6	4 of 4	0.9	None
Head	93 ± 4	4 of 4	0.9	None
Thoracicoabdominal ganglion	103 ± 3	4 of 4	1	None
Crop	95 ± 5	4 of 4	0.9	None
Midgut	59 ± 4	4 of 4	0.6	Down
Tubule	66 ± 7	4 of 4	0.6	Down
Hindgut	71 ± 3	4 of 4	0.7	Down
Ovary	194 ± 5	4 of 4	1.8	Up
Testis	142 ± 3	4 of 4	1.3	Up
Male accessory glands	95 ± 4	4 of 4	0.9	None
Adult carcass	114 ± 5	4 of 4	1.1	None
Larval tubule	134 ± 4	4 of 4	1.2	Up
Larval fat body	98 ± 1	4 of 4	0.9	None
Whole fly	108 ± 6	4 of 4
B4 (B4) CG9239; FBgn0023407; 1639566_s_at
Accessions: NP_477325.2; /// NP_723823.1; NM_057977; /// NM_165046;
GeneOntology: 0007444 / imaginal disc development ; 0007623 / circadian rhythm /
BioGrid reports that CG9239 interacts with CG9793 .
VDRC has 1 RNAi stocks for FBgn0023407 available for purchase.
Tissue	mRNA Signal	Present Call	Enrichment	Affy Call
Brain	187 ± 5	4 of 4	1.3	None
Head	274 ± 18	4 of 4	1.9	Up
Thoracicoabdominal ganglion	190 ± 7	4 of 4	1.3	Up
Crop	365 ± 13	4 of 4	2.5	Up
Midgut	180 ± 10	4 of 4	1.2	None
Tubule	151 ± 25	4 of 4	1	None
Hindgut	671 ± 11	4 of 4	4.6	Up
Ovary	111 ± 3	4 of 4	0.8	None
Testis	39 ± 1	4 of 4	0.3	Down
Male accessory glands	35 ± 1	4 of 4	0.2	Down
Adult carcass	242 ± 2	4 of 4	1.7	Up
Larval tubule	63 ± 4	4 of 4	0.4	Down
Larval fat body	42 ± 2	4 of 4	0.3	Down
Whole fly	146 ± 14	4 of 4
Eb1 (Eb1) CG3265; FBgn0027066; 1626663_s_at
Accessions: NP_610233.1; /// NP_724495.1; /// NP_724496.1; /// NP_724497.1; /// NP_995752.1; NM_136389; /// NM_165487; /// NM_165488; /// NM_165489; /// NM_206030;
GeneOntology: 0000022 / mitotic spindle elongation ; 0000022 / mitotic spindle elongation ; 0000074 / regulation of progression thro
BDGP gene expression has embryonic in situ data for Eb1: 19 pix of staining in 5 body parts.
BioGrid reports that CG3265 interacts with CG9928 .
VDRC has 1 RNAi stocks for FBgn0027066 available for purchase.
Tissue	mRNA Signal	Present Call	Enrichment	Affy Call
Brain	777 ± 28	4 of 4	1.1	None
Head	634 ± 36	4 of 4	0.9	None
Thoracicoabdominal ganglion	838 ± 18	4 of 4	1.2	None
Crop	1079 ± 23	4 of 4	1.6	Up
Midgut	480 ± 14	4 of 4	0.7	Down
Tubule	565 ± 19	4 of 4	0.8	Down
Hindgut	658 ± 23	4 of 4	1	None
Ovary	997 ± 16	4 of 4	1.5	Up
Testis	346 ± 23	4 of 4	0.5	Down
Male accessory glands	498 ± 10	4 of 4	0.7	None
Adult carcass	388 ± 2	4 of 4	0.6	Down
Larval tubule	715 ± 27	4 of 4	1.1	None
Larval fat body	1341 ± 43	4 of 4	2	Up
Whole fly	676 ± 57	4 of 4
CG9519 (CG9519) CG9519; FBgn0030589; 1640479_at
Accessions: NP_572978.1; NM_132750;
GeneOntology: 0006066 / alcohol metabolic process ; 0006118 / electron transport /
Interpro: IPR003953 // Fumarate reductase/succinate dehydrogenase flavoprotein, N-terminal // 2.0E-6 /// IPR003953 // Fumarate red
BDGP gene expression has embryonic in situ data for CG9519: 4 pix of staining in 1 body parts.
VDRC has 5 RNAi stocks for FBgn0030589 available for purchase.
Tissue	mRNA Signal	Present Call	Enrichment	Affy Call
Brain	4 ± 1	1 of 4	0.1	Down
Head	268 ± 15	4 of 4	3.7	Up
Thoracicoabdominal ganglion	5 ± 1	2 of 4	0.1	Down
Crop	5 ± 1	0 of 4	0.1	Down
Midgut	3 ± 0	0 of 4	0.1	Down
Tubule	4 ± 0	0 of 4	0.1	Down
Hindgut	6 ± 1	0 of 4	0.1	Down
Ovary	2 ± 1	0 of 4	0	Down
Testis	1 ± 0	0 of 4	0	Down
Male accessory glands	2137 ± 97	4 of 4	29.6	Up
Adult carcass	162 ± 15	4 of 4	2.2	Up
Larval tubule	5 ± 1	0 of 4	0.1	Down
Larval fat body	5 ± 3	0 of 4	0.1	Down
Whole fly	72 ± 7	4 of 4
d-Alien (alien) CG9556; FBgn0013746; 1638830_at
Accessions: NP_523517.1; /// NP_723438.1; NM_078793; /// NM_164843;
GeneOntology: 0006508 / proteolysis ; 0006605 / protein targeting ; 0007049 / cell cycle ; 0007165 / signal transduction ; 0007275
BDGP gene expression has embryonic in situ data for alien: 15 pix of staining in 12 body parts.
BioGrid reports that CG9556 interacts with CG9556 .
VDRC has 1 RNAi stocks for FBgn0013746 available for purchase.
Tissue	mRNA Signal	Present Call	Enrichment	Affy Call
Brain	436 ± 16	4 of 4	1.1	Up
Head	375 ± 21	4 of 4	1	None
Thoracicoabdominal ganglion	379 ± 16	4 of 4	1	None
Crop	358 ± 14	4 of 4	0.9	None
Midgut	345 ± 12	4 of 4	0.9	Down
Tubule	346 ± 11	4 of 4	0.9	Down
Hindgut	323 ± 5	4 of 4	0.8	Down
Ovary	609 ± 9	4 of 4	1.6	Up
Testis	263 ± 4	4 of 4	0.7	Down
Male accessory glands	362 ± 9	4 of 4	0.9	None
Adult carcass	228 ± 14	4 of 4	0.6	Down
Larval tubule	718 ± 14	4 of 4	1.8	Up
Larval fat body	476 ± 25	4 of 4	1.2	Up
Whole fly	391 ± 7	4 of 4
CG9568 (CG9568 /// DyakCG9568) CG9568; FBgn0032087 /// FBgn0068191; 1639297_at
Accessions: NP_609267.1; NM_135423;
Tissue	mRNA Signal	Present Call	Enrichment	Affy Call
Brain	2 ± 1	0 of 4	0	Down
Head	2 ± 0	0 of 4	0	Down
Thoracicoabdominal ganglion	2 ± 0	0 of 4	0	Down
Crop	10 ± 3	0 of 4	0	Down
Midgut	5435 ± 144	4 of 4	3.3	Up
Tubule	2027 ± 412	4 of 4	1.2	None
Hindgut	3162 ± 86	4 of 4	1.9	Up
Ovary	1 ± 0	0 of 4	0	Down
Testis	1 ± 0	0 of 4	0	Down
Male accessory glands	5 ± 1	0 of 4	0	Down
Adult carcass	7 ± 2	0 of 4	0	Down
Larval tubule	1177 ± 252	4 of 4	0.7	None
Larval fat body	11 ± 2	0 of 4	0	Down
Whole fly	1645 ± 120	4 of 4
CG13102 (CG13102) CG13102; FBgn0032088; 1639487_at
Accessions: NP_609268.2; NM_135424;
BDGP gene expression has embryonic in situ data for CG13102: 7 pix of staining in 2 body parts.
VDRC has 4 RNAi stocks for FBgn0032088 available for purchase.
Tissue	mRNA Signal	Present Call	Enrichment	Affy Call
Brain	1 ± 0	0 of 4	0	Down
Head	1 ± 0	0 of 4	0	Down
Thoracicoabdominal ganglion	0 ± 0	0 of 4	0	Down
Crop	1 ± 0	0 of 4	0	Down
Midgut	2928 ± 121	4 of 4	11.2	Up
Tubule	317 ± 29	4 of 4	1.2	None
Hindgut	169 ± 5	4 of 4	0.6	Down
Ovary	0 ± 0	0 of 4	0	Down
Testis	1 ± 1	0 of 4	0	Down
Male accessory glands	2 ± 1	0 of 4	0	Down
Adult carcass	4 ± 2	0 of 4	0	Down
Larval tubule	198 ± 29	4 of 4	0.8	None
Larval fat body	2 ± 0	0 of 4	0	Down
Whole fly	261 ± 27	4 of 4
() ; ; 1637152_at
Accessions:
Tissue	mRNA Signal	Present Call	Enrichment	Affy Call
Brain	4 ± 1	0 of 4	3.9	None
Head	4 ± 1	0 of 4	3.6	None
Thoracicoabdominal ganglion	7 ± 2	0 of 4	5.9	None
Crop	7 ± 2	0 of 4	5.8	None
Midgut	8 ± 1	0 of 4	7.1	Up
Tubule	7 ± 1	0 of 4	5.8	Up
Hindgut	5 ± 1	0 of 4	4.4	None
Ovary	3 ± 1	0 of 4	2.8	None
Testis	0 ± 0	0 of 4	0.4	Down
Male accessory glands	5 ± 2	0 of 4	4.7	None
Adult carcass	6 ± 1	0 of 4	5.3	None
Larval tubule	27 ± 1	3 of 4	22.4	Up
Larval fat body	4 ± 2	0 of 4	4	None
Whole fly	1 ± 0	0 of 4
CG14355 (CG14355) CG14355; FBgn0038208; 1641100_at					90
Accessions: NP_650340.1; NM_142083;
BDGP gene expression has embryonic in situ data for CG14355: 8 pix of staining in 1 body parts.
VDRC has 1 RNAi stocks for FBgn0038208 available for purchase.
Tissue	mRNA Signal	Present Call	Enrichment	Affy Call
Brain	2 ± 0	0 of 4	0	Down
Head	1 ± 0	0 of 4	0	Down
Thoracicoabdominal ganglion	1 ± 0	0 of 4	0	Down
Crop	1 ± 0	0 of 4	0	Down
Midgut	6 ± 2	0 of 4	0	Down
Tubule	4 ± 0	0 of 4	0	Down
Hindgut	4 ± 2	0 of 4	0	Down
Ovary	4 ± 1	0 of 4	0	Down
Testis	1805 ± 43	4 of 4	10.8	Up
Male accessory glands	3 ± 1	0 of 4	0	Down
Adult carcass	8 ± 2	0 of 4	0	Down
Larval tubule	5 ± 1	0 of 4	0	Down
Larval fat body	170 ± 86	4 of 4	1	None
Whole fly	166 ± 10	4 of 4
CG9902 (CG9902) CG9902; FBgn0030757; 1627275_at
Accessions: NP_573133.2; NM_132905;
BioGrid reports that CG9902 interacts with CG9927 .
VDRC has 2 RNAi stocks for FBgn0030757 available for purchase.
Tissue	mRNA Signal	Present Call	Enrichment	Affy Call
Brain	37 ± 1	4 of 4	1.7	Up
Head	7 ± 2	0 of 4	0.4	Down
Thoracicoabdominal ganglion	27 ± 3	4 of 4	1.3	None
Crop	6 ± 3	0 of 4	0.3	Down
Midgut	3 ± 1	0 of 4	0.1	Down
Tubule	4 ± 0	0 of 4	0.2	Down
Hindgut	4 ± 2	0 of 4	0.2	Down
Ovary	55 ± 0	4 of 4	2.6	Up
Testis	41 ± 2	4 of 4	1.9	Up
Male accessory glands	10 ± 2	0 of 4	0.5	Down
Adult carcass	2 ± 1	0 of 4	0.1	Down
Larval tubule	5 ± 1	0 of 4	0.2	Down
Larval fat body	14 ± 4	0 of 4	0.7	None
Whole fly	21 ± 2	1 of 4
CG13538 (CG13538 /// DereCG13538) CG13538; FBgn0034820 /// FBgn0064647; 1631767_at
Accessions: NP_611755.2; NM_137911;
Tissue	mRNA Signal	Present Call	Enrichment	Affy Call
Brain	1 ± 0	0 of 4	0.1	Down
Head	3 ± 0	0 of 4	0.1	Down
Thoracicoabdominal ganglion	4 ± 1	0 of 4	0.2	Down
Crop	3 ± 1	0 of 4	0.1	Down
Midgut	3 ± 1	0 of 4	0.1	Down
Tubule	3 ± 0	0 of 4	0.1	Down
Hindgut	5 ± 0	0 of 4	0.2	Down
Ovary	2 ± 0	1 of 4	0.1	Down
Testis	423 ± 20	4 of 4	14.3	Up
Male accessory glands	4 ± 1	0 of 4	0.2	Down
Adult carcass	2 ± 1	0 of 4	0.1	Down
Larval tubule	3 ± 0	0 of 4	0.1	Down
Larval fat body	31 ± 17	1 of 4	1.1	None
Whole fly	29 ± 5	4 of 4
non-fast-evolving-1B9 (Rbp2) CG4429; FBgn0010256; 1624595_a_at
Accessions: NP_524959.1; /// NP_727982.1; /// NP_996487.1; NM_080220; /// NM_167522; /// NM_206764;
GeneOntology: 0006413 / translational initiation /
VDRC has 2 RNAi stocks for FBgn0010256 available for purchase.
Tissue	mRNA Signal	Present Call	Enrichment	Affy Call
Brain	43 ± 0	4 of 4	0.9	None
Head	32 ± 2	4 of 4	0.6	Down
Thoracicoabdominal ganglion	42 ± 3	4 of 4	0.8	None
Crop	40 ± 3	4 of 4	0.8	None
Midgut	25 ± 1	4 of 4	0.5	Down
Tubule	31 ± 0	3 of 4	0.6	Down
Hindgut	37 ± 3	4 of 4	0.7	Down
Ovary	67 ± 3	4 of 4	1.3	Up
Testis	16 ± 0	4 of 4	0.3	Down
Male accessory glands	74 ± 3	4 of 4	1.5	Up
Adult carcass	37 ± 6	3 of 4	0.7	None
Larval tubule	38 ± 1	4 of 4	0.8	Down
Larval fat body	42 ± 2	4 of 4	0.8	None
Whole fly	50 ± 3	4 of 4
CG3153 (CG3153) CG3153; FBgn0038198; 1641065_s_at
Accessions: NP_650331.1; /// NP_731880.1; NM_142074; /// NM_169568;
BDGP gene expression has embryonic in situ data for CG3153: 18 pix of staining in 8 body parts.
VDRC has 2 RNAi stocks for FBgn0038198 available for purchase.
Tissue	mRNA Signal	Present Call	Enrichment	Affy Call
Brain	146 ± 5	4 of 4	0.5	Down
Head	1314 ± 85	4 of 4	4.5	Up
Thoracicoabdominal ganglion	184 ± 7	4 of 4	0.6	Down
Crop	2454 ± 99	4 of 4	8.4	Up
Midgut	92 ± 3	4 of 4	0.3	Down
Tubule	37 ± 1	4 of 4	0.1	Down
Hindgut	3086 ± 87	4 of 4	10.6	Up
Ovary	8 ± 1	4 of 4	0	Down
Testis	50 ± 0	4 of 4	0.2	Down
Male accessory glands	763 ± 205	4 of 4	2.6	None
Adult carcass	864 ± 40	4 of 4	3	Up
Larval tubule	13 ± 2	4 of 4	0	Down
Larval fat body	20 ± 3	3 of 4	0.1	Down
Whole fly	291 ± 10	4 of 4
CG8422 (CG8422) CG8422; FBgn0033932; 1638336_at
Accessions: NP_610960.1; NM_137116;
GeneOntology: 0007186 / G-protein coupled receptor protein signaling pathway /
Homophila reports that CG8422 is a close match (2e-24) to human gene GHRHR (NP_001009824), a gene associated with Growth hormone deficient dwarfism (3).
Tissue	mRNA Signal	Present Call	Enrichment	Affy Call
Brain	154 ± 6	4 of 4	20.6	Up
Head	32 ± 2	4 of 4	4.3	Up
Thoracicoabdominal ganglion	127 ± 7	4 of 4	17	Up
Crop	1 ± 0	0 of 4	0.3	Down
Midgut	3 ± 1	0 of 4	0.4	Down
Tubule	4 ± 0	0 of 4	0.6	Down
Hindgut	1 ± 0	0 of 4	0.2	Down
Ovary	1 ± 0	0 of 4	0.1	Down
Testis	1 ± 0	0 of 4	0.2	Down
Male accessory glands	2 ± 1	0 of 4	0.4	None
Adult carcass	2 ± 1	0 of 4	0.4	Down
Larval tubule	3 ± 0	0 of 4	0.4	Down
Larval fat body	3 ± 1	0 of 4	0.4	Down
Whole fly	7 ± 0	0 of 4
bicoid stability factor (bsf) CG10302; FBgn0032679; 1627461_at
Accessions: NP_523596.2; NM_078872;
Homophila reports that CG10302 is a close match (2e-83) to human gene LRP130;LRPPRC;LSFC (NP_573566), a gene associated with Leigh syndrome, French-Canadian type, 220111 (3).
BioGrid reports that CG10302 interacts with CG17158 .
VDRC has 2 RNAi stocks for FBgn0032679 available for purchase.
Tissue	mRNA Signal	Present Call	Enrichment	Affy Call
Brain	222 ± 7	4 of 4	1.1	Up
Head	128 ± 4	4 of 4	0.6	Down
Thoracicoabdominal ganglion	287 ± 12	4 of 4	1.4	Up
Crop	171 ± 1	4 of 4	0.8	Down
Midgut	131 ± 10	4 of 4	0.6	Down
Tubule	139 ± 12	4 of 4	0.7	Down
Hindgut	187 ± 7	4 of 4	0.9	None
Ovary	394 ± 14	4 of 4	1.9	Up
Testis	88 ± 3	4 of 4	0.4	Down
Male accessory glands	145 ± 15	4 of 4	0.7	Down
Adult carcass	121 ± 11	4 of 4	0.6	Down
Larval tubule	60 ± 0	4 of 4	0.3	Down
Larval fat body	42 ± 4	4 of 4	0.2	Down
Whole fly	205 ± 7	4 of 4
CG17237 (CG17237) CG17237; FBgn0031410; 1632826_at
Accessions: NP_608666.1; NM_134822;
BioGrid reports that CG17237 interacts with CG1822 CG3621 CG3937 CG4169 CG4183 CG4463 CG5191 CG5676 CG9426 .
VDRC has 2 RNAi stocks for FBgn0031410 available for purchase.
Tissue	mRNA Signal	Present Call	Enrichment	Affy Call
Brain	8 ± 2	2 of 4	0.1	Down
Head	12 ± 1	4 of 4	0.1	Down
Thoracicoabdominal ganglion	8 ± 0	1 of 4	0.1	Down
Crop	9 ± 1	2 of 4	0.1	Down
Midgut	19 ± 2	4 of 4	0.1	Down
Tubule	10 ± 1	1 of 4	0.1	Down
Hindgut	11 ± 1	2 of 4	0.1	Down
Ovary	5 ± 2	1 of 4	0	Down
Testis	1224 ± 48	4 of 4	9.2	Up
Male accessory glands	7 ± 0	0 of 4	0.1	Down
Adult carcass	12 ± 2	0 of 4	0.1	Down
Larval tubule	13 ± 0	2 of 4	0.1	Down
Larval fat body	142 ± 65	4 of 4	1.1	None
Whole fly	133 ± 5	4 of 4
CG31736 (CG31736) CG31736; FBgn0051736; 1635457_at
Accessions: NP_723945.1; NM_165142;
VDRC has 2 RNAi stocks for FBgn0051736 available for purchase.
Tissue	mRNA Signal	Present Call	Enrichment	Affy Call
Brain	1 ± 0	0 of 4	0.5	None
Head	1 ± 0	0 of 4	0.7	None
Thoracicoabdominal ganglion	2 ± 1	0 of 4	1.1	None
Crop	4 ± 1	0 of 4	1.8	None
Midgut	3 ± 1	0 of 4	1.3	None
Tubule	3 ± 0	0 of 4	1.3	None
Hindgut	3 ± 1	0 of 4	1.5	None
Ovary	2 ± 1	0 of 4	1	None
Testis	1 ± 0	0 of 4	0.7	None
Male accessory glands	4 ± 2	0 of 4	1.7	None
Adult carcass	3 ± 1	0 of 4	1.2	None
Larval tubule	4 ± 1	0 of 4	1.8	None
Larval fat body	10 ± 0	0 of 4	3.9	Up
Whole fly	2 ± 0	0 of 4
double-or-nothing (sub) CG12298; FBgn0003545; 1633178_at
Accessions: NP_611260.1; NM_137416;
GeneOntology: 0000212 / meiotic spindle organization and biogenesis ; 0000212 / meiotic spindle organization and biogenesis ; 000660
Homophila reports that CG12298 is a close match (9e-26) to human gene KIF5A;NKHC;SPG10 (NP_004975), a gene associated with Spastic paraplegia 10, 604187 (3).
BioGrid reports that CG12298 interacts with CG31743 CG7069 CG15631 CG3052 CG7831 CG1763 .
VDRC has 2 RNAi stocks for FBgn0003545 available for purchase.
Tissue	mRNA Signal	Present Call	Enrichment	Affy Call
Brain	3 ± 1	0 of 4	0.5	None
Head	5 ± 2	0 of 4	0.8	None
Thoracicoabdominal ganglion	3 ± 1	0 of 4	0.4	None
Crop	3 ± 0	0 of 4	0.5	None
Midgut	7 ± 1	0 of 4	1	None
Tubule	6 ± 0	0 of 4	0.9	None
Hindgut	4 ± 1	0 of 4	0.7	None
Ovary	4 ± 1	0 of 4	0.6	None
Testis	7 ± 2	2 of 4	1	None
Male accessory glands	12 ± 1	0 of 4	1.8	None
Adult carcass	4 ± 1	0 of 4	0.6	None
Larval tubule	5 ± 1	0 of 4	0.7	None
Larval fat body	7 ± 3	1 of 4	1	None
Whole fly	7 ± 2	1 of 4
CG11404 (CG11404) CG11404; FBgn0037169; 1637740_at					100
Accessions: NP_649397.1; NM_141140;
BDGP gene expression has embryonic in situ data for CG11404: 4 pix of staining in 1 body parts.
BioGrid reports that CG11404 interacts with CG1275 .
VDRC has 1 RNAi stocks for FBgn0037169 available for purchase.
Tissue	mRNA Signal	Present Call	Enrichment	Affy Call
Brain	0 ± 0	0 of 4	0	Down
Head	2 ± 0	0 of 4	0.1	Down
Thoracicoabdominal ganglion	2 ± 0	0 of 4	0.1	Down
Crop	2 ± 0	0 of 4	0.1	Down
Midgut	2 ± 1	0 of 4	0.1	Down
Tubule	2 ± 0	0 of 4	0.1	Down
Hindgut	1 ± 0	0 of 4	0.1	Down
Ovary	0 ± 0	0 of 4	0	Down
Testis	472 ± 5	4 of 4	17.9	Up
Male accessory glands	7 ± 3	0 of 4	0.3	Down
Adult carcass	2 ± 0	0 of 4	0.1	Down
Larval tubule	1 ± 0	0 of 4	0	Down
Larval fat body	89 ± 50	3 of 4	3.4	None
Whole fly	26 ± 2	4 of 4
Peroxiredoxin 2540 (Prx2540-2) CG11765; FBgn0033518; 1633471_at
Accessions: NP_523683.1; NM_078959;
GeneOntology: 0006800 / oxygen and reactive oxygen species metabolic process ; 0006952 / defense response /
BDGP gene expression has embryonic in situ data for Prx2540-2: 29 pix of staining in 12 body parts.
BioGrid reports that CG11765 interacts with CG12470 CG14534 .
VDRC has 1 RNAi stocks for FBgn0033518 available for purchase.
Tissue	mRNA Signal	Present Call	Enrichment	Affy Call
Brain	18 ± 3	4 of 4	0	None
Head	408 ± 88	4 of 4	1	None
Thoracicoabdominal ganglion	15 ± 0	4 of 4	0	None
Crop	186 ± 19	4 of 4	0.5	None
Midgut	1654 ± 59	4 of 4	4.1	Up
Tubule	556 ± 85	4 of 4	1.4	None
Hindgut	269 ± 25	4 of 4	0.7	None
Ovary	48 ± 2	4 of 4	0.1	None
Testis	1670 ± 58	4 of 4	4.2	Up
Male accessory glands	55 ± 4	4 of 4	0.1	None
Adult carcass	251 ± 31	4 of 4	0.6	None
Larval tubule	246 ± 55	4 of 4	0.6	None
Larval fat body	210 ± 25	4 of 4	0.5	None
Whole fly	400 ± 131	4 of 4
Furin-like protease (Fur1) CG10772; FBgn0004509; 1628952_s_at						Furin-like protease (Fur1) CG10772; FBgn0004509; 1635138_at
Accessions: NP_524885.1; /// NP_733102.1; /// NP_733103.1; /// NP_733104.1; /// NP_996293.1; /// NP_996294.1; NM_080146; /// NM_170654; /// NM_170655; /// NM_170656; /// NM_206570; /// NM_206571;						Accessions: NP_524885.1; /// NP_733102.1; /// NP_733103.1; /// NP_733104.1; /// NP_996293.1; /// NP_996294.1; NM_080146; /// NM_170654; /// NM_170655; /// NM_170656; /// NM_206570; /// NM_206571;
GeneOntology: 0006508 / proteolysis ; 0006508 / proteolysis /						GeneOntology: 0006508 / proteolysis ; 0006508 / proteolysis /
Homophila reports that CG10772 is a close match (9e-161) to human gene NEC1;PC1;PC3;PCSK1 (NP_000430), a gene associated with Obestiy with impaired prohormone processing, 600955 (3).						Homophila reports that CG10772 is a close match (9e-161) to human gene NEC1;PC1;PC3;PCSK1 (NP_000430), a gene associated with Obestiy with impaired prohormone processing, 600955 (3).
VDRC has 1 RNAi stocks for FBgn0004509 available for purchase.						VDRC has 1 RNAi stocks for FBgn0004509 available for purchase.
Tissue	mRNA Signal	Present Call	Enrichment	Affy Call		Tissue	mRNA Signal	Present Call	Enrichment	Affy Call
Brain	342 ± 19	4 of 4	3.1	Up		Brain	45 ± 1	4 of 4	0.6	Down
Head	206 ± 6	4 of 4	1.9	Up		Head	85 ± 4	4 of 4	1.2	None
Thoracicoabdominal ganglion	282 ± 12	4 of 4	2.6	Up		Thoracicoabdominal ganglion	57 ± 2	4 of 4	0.8	Down
Crop	198 ± 7	4 of 4	1.8	Up		Crop	77 ± 2	4 of 4	1.1	None
Midgut	125 ± 10	4 of 4	1.2	None		Midgut	129 ± 3	4 of 4	1.8	Up
Tubule	480 ± 15	4 of 4	4.4	Up		Tubule	145 ± 5	4 of 4	2	Up
Hindgut	257 ± 9	4 of 4	2.4	Up		Hindgut	95 ± 2	4 of 4	1.3	Up
Ovary	122 ± 5	4 of 4	1.1	None		Ovary	98 ± 3	4 of 4	1.3	Up
Testis	53 ± 1	4 of 4	0.5	Down		Testis	46 ± 2	4 of 4	0.6	Down
Male accessory glands	35 ± 2	1 of 4	0.3	Down		Male accessory glands	25 ± 2	1 of 4	0.4	Down
Adult carcass	142 ± 11	4 of 4	1.3	None		Adult carcass	71 ± 3	4 of 4	1	None
Larval tubule	338 ± 18	4 of 4	3.1	Up		Larval tubule	105 ± 6	4 of 4	1.4	Up
Larval fat body	174 ± 24	4 of 4	1.6	None		Larval fat body	206 ± 20	4 of 4	2.8	Up
Whole fly	108 ± 10	4 of 4				Whole fly	73 ± 3	4 of 4
CG17090 (CG17090) CG17090; FBgn0035142; 1639306_s_at
Accessions: NP_612038.2; /// NP_728531.1; NM_138194; /// NM_167834;
GeneOntology: 0006468 / protein amino acid phosphorylation ; 0006468 / protein amino acid phosphorylation ; 0006917 / induction of a
Interpro: IPR001245 // Tyrosine protein kinase // 6.9E-6
Homophila reports that CG17090 is a close match (1e-19) to human gene JNK3;MAPK10;PRKM10 (NP_620447), a gene associated with Epileptic encephalopathy, Lennox-Gastaut type, 606369 (3).
VDRC has 2 RNAi stocks for FBgn0035142 available for purchase.
Tissue	mRNA Signal	Present Call	Enrichment	Affy Call
Brain	1114 ± 38	4 of 4	6.2	Up
Head	242 ± 46	4 of 4	1.3	None
Thoracicoabdominal ganglion	980 ± 93	4 of 4	5.4	Up
Crop	640 ± 44	4 of 4	3.5	Up
Midgut	420 ± 8	4 of 4	2.3	Up
Tubule	98 ± 7	4 of 4	0.5	Down
Hindgut	472 ± 27	4 of 4	2.6	Up
Ovary	278 ± 14	4 of 4	1.5	Up
Testis	88 ± 8	4 of 4	0.5	None
Male accessory glands	289 ± 27	4 of 4	1.6	Up
Adult carcass	279 ± 69	4 of 4	1.5	None
Larval tubule	754 ± 42	4 of 4	4.2	Up
Larval fat body	204 ± 16	4 of 4	1.1	None
Whole fly	180 ± 31	4 of 4
CG12938 (CG12938) CG12938; FBgn0033554; 1639051_at
Accessions: NP_610615.1; NM_136771;
VDRC has 3 RNAi stocks for FBgn0033554 available for purchase.
Tissue	mRNA Signal	Present Call	Enrichment	Affy Call
Brain	31 ± 2	4 of 4	0.6	Down
Head	17 ± 2	3 of 4	0.3	Down
Thoracicoabdominal ganglion	23 ± 1	2 of 4	0.5	Down
Crop	18 ± 1	3 of 4	0.4	Down
Midgut	15 ± 0	1 of 4	0.3	Down
Tubule	16 ± 2	2 of 4	0.3	Down
[truncated: 1,501 more rows]

## Sheet: RIGHT GENES
CG17385 (CG17385 /// DyakCG17385) CG17385; FBgn0033934 /// FBgn0068384; 1637583_at
Accessions: NP_610962.1; NM_137118;
GeneOntology: 0006139 / nucleobase, nucleoside, nucleotide and nucleic acid metabolic process ; 0006357 / regulation of transcription
Homophila reports that CG17385 is a close match (2e-15) to human gene EGR2;KROX20 (NP_000390), a gene associated with Charcot-Marie-Tooth disease, type 1D, 607678 (3);Dejerine-Sottas neuropathy, 145900 (3);Neuropathy, congenital hypomyelinating, 1, 605253 (3).
BioGrid reports that CG17385 interacts with CG8701 .
Tissue	mRNA Signal	Present Call	Enrichment	Affy Call
Brain	394 ± 9	4 of 4	1.1	Up
Head	344 ± 20	4 of 4	1	None
Thoracicoabdominal ganglion	399 ± 9	4 of 4	1.2	Up
Crop	460 ± 13	4 of 4	1.3	Up
Midgut	278 ± 11	4 of 4	0.8	Down
Tubule	208 ± 10	4 of 4	0.6	Down
Hindgut	359 ± 14	4 of 4	1	None
Ovary	477 ± 8	4 of 4	1.4	Up
Testis	186 ± 7	4 of 4	0.5	Down
Male accessory glands	436 ± 9	4 of 4	1.3	Up
Adult carcass	294 ± 1	4 of 4	0.9	Down
Larval tubule	307 ± 15	4 of 4	0.9	None
Larval fat body	256 ± 10	4 of 4	0.7	Down
Whole fly	344 ± 11	4 of 4
CG10283 (CG10283) CG10283; FBgn0032681; 1631175_a_at
Accessions: NP_609879.1; /// NP_724113.1; NM_136035; /// NM_165255;
BDGP gene expression has embryonic in situ data for CG10283: 7 pix of staining in 4 body parts.
BioGrid reports that CG10283 interacts with CG11799 CG4841 CG7135 .
Tissue	mRNA Signal	Present Call	Enrichment	Affy Call
Brain	108 ± 8	4 of 4	2.4	Up
Head	78 ± 8	4 of 4	1.8	Up
Thoracicoabdominal ganglion	60 ± 4	4 of 4	1.4	Up
Crop	56 ± 1	4 of 4	1.3	Up
Midgut	36 ± 1	3 of 4	0.8	None
Tubule	12 ± 1	0 of 4	0.3	Down
Hindgut	36 ± 0	4 of 4	0.8	None
Ovary	42 ± 2	4 of 4	1	None
Testis	9 ± 2	2 of 4	0.2	Down
Male accessory glands	34 ± 2	4 of 4	0.8	None
Adult carcass	26 ± 5	2 of 4	0.6	None
Larval tubule	2 ± 0	0 of 4	0.1	Down
Larval fat body	16 ± 3	0 of 4	0.4	Down
Whole fly	44 ± 3	4 of 4
CG31949 (CG31949) CG31949; FBgn0051949; 1638178_at
Accessions: NP_722791.1; NM_164474;
VDRC has 1 RNAi stocks for FBgn0051949 available for purchase.
Tissue	mRNA Signal	Present Call	Enrichment	Affy Call
Brain	5 ± 0	0 of 4	0	Down
Head	3 ± 0	0 of 4	0	Down
Thoracicoabdominal ganglion	10 ± 1	1 of 4	0.1	Down
Crop	7 ± 0	0 of 4	0.1	Down
Midgut	4 ± 1	0 of 4	0	Down
Tubule	5 ± 0	0 of 4	0	Down
Hindgut	4 ± 1	0 of 4	0	Down
Ovary	2 ± 0	0 of 4	0	Down
Testis	1378 ± 24	4 of 4	11.4	Up
Male accessory glands	9 ± 5	0 of 4	0.1	Down
Adult carcass	12 ± 1	1 of 4	0.1	Down
Larval tubule	5 ± 1	0 of 4	0	Down
Larval fat body	177 ± 83	4 of 4	1.5	None
Whole fly	120 ± 5	4 of 4
beaten path Ic (beat-Ic) CG4838; FBgn0028644; 1633489_at
Accessions: NP_523580.1; NM_078856;
GeneOntology: 0007155 / cell adhesion ; 0007415 / defasciculation of motor neuron axon ; 0016198 / axon choice point recognition / n
BDGP gene expression has embryonic in situ data for beat-Ic: 8 pix of staining in 1 body parts.
BioGrid reports that CG4838 interacts with CG4846 .
VDRC has 3 RNAi stocks for FBgn0028644 available for purchase.
Tissue	mRNA Signal	Present Call	Enrichment	Affy Call
Brain	80 ± 4	4 of 4	35.9	Up
Head	10 ± 2	4 of 4	4.8	Up
Thoracicoabdominal ganglion	46 ± 4	4 of 4	20.8	Up
Crop	1 ± 0	0 of 4	0.5	None
Midgut	0 ± 0	0 of 4	0.4	None
Tubule	1 ± 0	0 of 4	0.5	Down
Hindgut	1 ± 0	0 of 4	0.5	None
Ovary	0 ± 0	0 of 4	0	Down
Testis	0 ± 0	0 of 4	0.2	None
Male accessory glands	11 ± 3	3 of 4	5.2	None
Adult carcass	1 ± 0	0 of 4	0.5	None
Larval tubule	1 ± 0	0 of 4	0.6	None
Larval fat body	2 ± 1	0 of 4	1.2	None
Whole fly	2 ± 0	0 of 4
CG5002 (CG5002) CG5002; FBgn0034275; 1634012_at
Accessions: NP_611262.1; NM_137418;
GeneOntology: 0006790 / sulfur metabolic process ; 0006810 / transport ; 0006820 / anion transport ; 0006858 / extracellular transp
BDGP gene expression has embryonic in situ data for CG5002: 33 pix of staining in 13 body parts.
Homophila reports that CG5002 is a close match (6e-18) to human gene PRES;DFNB61;SLC26A5 (NP_996768), a gene associated with Deafness, autosomal recessive 61 (3).
VDRC has 2 RNAi stocks for FBgn0034275 available for purchase.
Tissue	mRNA Signal	Present Call	Enrichment	Affy Call
Brain	5 ± 1	0 of 4	0.1	Down
Head	101 ± 7	4 of 4	0.9	None
Thoracicoabdominal ganglion	5 ± 0	0 of 4	0	Down
Crop	87 ± 3	4 of 4	0.8	None
Midgut	280 ± 11	4 of 4	2.5	Up
Tubule	2105 ± 226	4 of 4	19.1	Up
Hindgut	171 ± 22	4 of 4	1.6	None
Ovary	10 ± 0	2 of 4	0.1	Down
Testis	70 ± 1	4 of 4	0.6	None
Male accessory glands	6 ± 0	0 of 4	0.1	Down
Adult carcass	69 ± 2	4 of 4	0.6	None
Larval tubule	1862 ± 96	4 of 4	16.9	Up
Larval fat body	32 ± 4	4 of 4	0.3	Down
Whole fly	110 ± 18	4 of 4
CG14459 (CG14459) CG14459; FBgn0037171; 1624921_at
Accessions: NP_649398.1; NM_141141;
VDRC has 5 RNAi stocks for FBgn0037171 available for purchase.
Tissue	mRNA Signal	Present Call	Enrichment	Affy Call
Brain	19 ± 2	4 of 4	5.2	Up
Head	5 ± 2	1 of 4	1.5	None
Thoracicoabdominal ganglion	21 ± 2	1 of 4	5.5	Up
Crop	5 ± 1	0 of 4	1.3	None
Midgut	1 ± 0	0 of 4	0.5	None
Tubule	2 ± 0	0 of 4	0.7	Down
Hindgut	4 ± 1	0 of 4	1.2	None
Ovary	2 ± 0	0 of 4	0.7	None
Testis	2 ± 0	0 of 4	0.5	None
Male accessory glands	10 ± 3	1 of 4	2.8	None
Adult carcass	9 ± 4	0 of 4	2.4	None
Larval tubule	2 ± 0	0 of 4	0.5	None
Larval fat body	5 ± 2	0 of 4	1.4	None
Whole fly	3 ± 1	0 of 4
CG33474 (CG33474) CG33474; FBgn0053474; 1623345_at
Accessions: NP_995800.1; NM_206078;
GeneOntology: 0016559 / peroxisome fission /
Interpro: IPR008733 // Peroxisomal biogenesis factor 11 // 5.5E-10
VDRC has 1 RNAi stocks for FBgn0053474 available for purchase.
Tissue	mRNA Signal	Present Call	Enrichment	Affy Call
Brain	2 ± 0	0 of 4	0.8	None
Head	6 ± 1	2 of 4	2.3	Up
Thoracicoabdominal ganglion	3 ± 1	0 of 4	1.2	None
Crop	8 ± 2	2 of 4	3.1	Up
Midgut	8 ± 2	0 of 4	3.1	None
Tubule	8 ± 1	1 of 4	2.9	Up
Hindgut	7 ± 1	1 of 4	2.4	Up
Ovary	2 ± 0	0 of 4	0.7	None
Testis	13 ± 1	4 of 4	4.8	Up
Male accessory glands	11 ± 1	3 of 4	3.9	Up
Adult carcass	13 ± 2	3 of 4	4.7	Up
Larval tubule	9 ± 1	4 of 4	3.3	Up
Larval fat body	16 ± 2	4 of 4	5.6	Up
Whole fly	2 ± 0	0 of 4
Furin-like protease (Fur1) CG10772; FBgn0004509; 1628952_s_at						Furin-like protease (Fur1) CG10772; FBgn0004509; 1635138_at
Accessions: NP_524885.1; /// NP_733102.1; /// NP_733103.1; /// NP_733104.1; /// NP_996293.1; /// NP_996294.1; NM_080146; /// NM_170654; /// NM_170655; /// NM_170656; /// NM_206570; /// NM_206571;						Accessions: NP_524885.1; /// NP_733102.1; /// NP_733103.1; /// NP_733104.1; /// NP_996293.1; /// NP_996294.1; NM_080146; /// NM_170654; /// NM_170655; /// NM_170656; /// NM_206570; /// NM_206571;
GeneOntology: 0006508 / proteolysis ; 0006508 / proteolysis /						GeneOntology: 0006508 / proteolysis ; 0006508 / proteolysis /
Homophila reports that CG10772 is a close match (9e-161) to human gene NEC1;PC1;PC3;PCSK1 (NP_000430), a gene associated with Obestiy with impaired prohormone processing, 600955 (3).						Homophila reports that CG10772 is a close match (9e-161) to human gene NEC1;PC1;PC3;PCSK1 (NP_000430), a gene associated with Obestiy with impaired prohormone processing, 600955 (3).
VDRC has 1 RNAi stocks for FBgn0004509 available for purchase.						VDRC has 1 RNAi stocks for FBgn0004509 available for purchase.
Tissue	mRNA Signal	Present Call	Enrichment	Affy Call		Tissue	mRNA Signal	Present Call	Enrichment	Affy Call
Brain	342 ± 19	4 of 4	3.1	Up		Brain	45 ± 1	4 of 4	0.6	Down
Head	206 ± 6	4 of 4	1.9	Up		Head	85 ± 4	4 of 4	1.2	None
Thoracicoabdominal ganglion	282 ± 12	4 of 4	2.6	Up		Thoracicoabdominal ganglion	57 ± 2	4 of 4	0.8	Down
Crop	198 ± 7	4 of 4	1.8	Up		Crop	77 ± 2	4 of 4	1.1	None
Midgut	125 ± 10	4 of 4	1.2	None		Midgut	129 ± 3	4 of 4	1.8	Up
Tubule	480 ± 15	4 of 4	4.4	Up		Tubule	145 ± 5	4 of 4	2	Up
Hindgut	257 ± 9	4 of 4	2.4	Up		Hindgut	95 ± 2	4 of 4	1.3	Up
Ovary	122 ± 5	4 of 4	1.1	None		Ovary	98 ± 3	4 of 4	1.3	Up
Testis	53 ± 1	4 of 4	0.5	Down		Testis	46 ± 2	4 of 4	0.6	Down
Male accessory glands	35 ± 2	1 of 4	0.3	Down		Male accessory glands	25 ± 2	1 of 4	0.4	Down
Adult carcass	142 ± 11	4 of 4	1.3	None		Adult carcass	71 ± 3	4 of 4	1	None
Larval tubule	338 ± 18	4 of 4	3.1	Up		Larval tubule	105 ± 6	4 of 4	1.4	Up
Larval fat body	174 ± 24	4 of 4	1.6	None		Larval fat body	206 ± 20	4 of 4	2.8	Up
Whole fly	108 ± 10	4 of 4				Whole fly	73 ± 3	4 of 4
CG17181 (CG17181) CG17181; FBgn0035144; 1633816_at
Accessions: NP_612040.1; NM_138196;
GeneOntology: 0006139 / nucleobase, nucleoside, nucleotide and nucleic acid metabolic process ; 0006357 / regulation of transcription
Homophila reports that CG17181 is a close match (4e-18) to human gene GFI1;ZNF163 (NP_005254), a gene associated with Neutropenia, nonimmune chronic idiopathic, of adults, 607847 (3);Neutropenia, severe congenital, 202700 (3).
BioGrid reports that CG17181 interacts with CG5683 .
VDRC has 1 RNAi stocks for FBgn0035144 available for purchase.
Tissue	mRNA Signal	Present Call	Enrichment	Affy Call
Brain	1 ± 0	0 of 4	0.1	Down
Head	5 ± 3	1 of 4	0.5	None
Thoracicoabdominal ganglion	1 ± 0	0 of 4	0.1	Down
Crop	19 ± 2	3 of 4	2	Up
Midgut	5 ± 1	0 of 4	0.5	None
Tubule	2 ± 0	0 of 4	0.2	Down
Hindgut	3 ± 1	0 of 4	0.4	Down
Ovary	0 ± 0	0 of 4	0.1	Down
Testis	3 ± 1	0 of 4	0.4	Down
Male accessory glands	3 ± 1	0 of 4	0.3	Down
Adult carcass	20 ± 3	2 of 4	2.1	None
Larval tubule	1 ± 0	0 of 4	0.1	Down
Larval fat body	4 ± 1	0 of 4	0.5	Down
Whole fly	9 ± 1	3 of 4
CG12343 (CG12343) CG12343; FBgn0033556; 1634281_at					10
Accessions: NP_610617.1; NM_136773;
GeneOntology: 0000398 / nuclear mRNA splicing, via spliceosome ; 0006397 / mRNA processing ; 0007049 / cell cycle ; 0008380 / RNA s
VDRC has 2 RNAi stocks for FBgn0033556 available for purchase.
Tissue	mRNA Signal	Present Call	Enrichment	Affy Call
Brain	238 ± 1	4 of 4	1.2	Up
Head	213 ± 9	4 of 4	1.1	None
Thoracicoabdominal ganglion	182 ± 3	4 of 4	0.9	None
Crop	352 ± 7	4 of 4	1.8	Up
Midgut	157 ± 4	4 of 4	0.8	Down
Tubule	326 ± 10	4 of 4	1.7	Up
Hindgut	198 ± 4	4 of 4	1	None
Ovary	283 ± 7	4 of 4	1.5	Up
Testis	321 ± 13	4 of 4	1.7	Up
Male accessory glands	207 ± 12	4 of 4	1.1	None
Adult carcass	174 ± 11	4 of 4	0.9	None
Larval tubule	325 ± 10	4 of 4	1.7	Up
Larval fat body	198 ± 14	4 of 4	1	None
Whole fly	192 ± 7	4 of 4
Fsh-Tsh-like receptor (Fsh) CG7665; FBgn0016650; 1631104_s_at
Accessions: NP_524393.2; /// NP_732265.1; NM_079669; /// NM_169777;
GeneOntology: 0007165 / signal transduction ; 0007186 / G-protein coupled receptor protein signaling pathway ; 0007186 / G-protein c
BDGP gene expression has embryonic in situ data for Fsh: 16 pix of staining in 5 body parts.
Homophila reports that CG7665 is a close match (2e-24) to human gene GREAT;LGR8 (NP_570718), a gene associated with Cryptorchidism, bilateral, 219050 (3).
VDRC has 1 RNAi stocks for FBgn0016650 available for purchase.
Tissue	mRNA Signal	Present Call	Enrichment	Affy Call
Brain	73 ± 3	4 of 4	2.5	Up
Head	77 ± 3	4 of 4	2.6	Up
Thoracicoabdominal ganglion	30 ± 1	4 of 4	1	None
Crop	26 ± 2	4 of 4	0.9	None
Midgut	12 ± 1	2 of 4	0.4	Down
Tubule	75 ± 7	4 of 4	2.6	Up
Hindgut	986 ± 6	4 of 4	33.6	Up
Ovary	4 ± 1	2 of 4	0.1	Down
Testis	39 ± 3	4 of 4	1.3	None
Male accessory glands	20 ± 2	4 of 4	0.7	Down
Adult carcass	18 ± 1	4 of 4	0.6	Down
Larval tubule	68 ± 4	4 of 4	2.3	Up
Larval fat body	7 ± 3	1 of 4	0.3	Down
Whole fly	29 ± 1	4 of 4
CG32060 (CG32060) CG32060; FBgn0052060; 1635565_at
Accessions: NP_729607.1; NM_168406;
VDRC has 1 RNAi stocks for FBgn0052060 available for purchase.
Tissue	mRNA Signal	Present Call	Enrichment	Affy Call
Brain	6 ± 1	1 of 4	1.1	None
Head	6 ± 1	0 of 4	1.1	None
Thoracicoabdominal ganglion	9 ± 2	2 of 4	1.6	None
Crop	15 ± 2	4 of 4	2.5	Up
Midgut	5 ± 1	0 of 4	1	None
Tubule	6 ± 0	0 of 4	1	None
Hindgut	7 ± 2	2 of 4	1.3	None
Ovary	3 ± 0	1 of 4	0.6	Down
Testis	4 ± 1	0 of 4	0.8	None
Male accessory glands	8 ± 3	1 of 4	1.4	None
Adult carcass	16 ± 3	2 of 4	2.8	None
Larval tubule	9 ± 1	3 of 4	1.6	None
Larval fat body	8 ± 3	0 of 4	1.5	None
Whole fly	6 ± 0	1 of 4
fragment I (alpha-Est8) CG1121; FBgn0015576; 1635893_at
Accessions: NP_524259.2; NM_079535;
Homophila reports that CG1121 is a close match (4e-33) to human gene ASPGX1;AUTSX1;NLGN3 (NP_061850), a gene associated with {Asperger syndrome, susceptibility to, X-linked-1}, 300494 (3);{Autism, susceptibility to, X-linked-1}, 300425 (3).
Tissue	mRNA Signal	Present Call	Enrichment	Affy Call
Brain	84 ± 3	4 of 4	0.8	None
Head	444 ± 8	4 of 4	4	Up
Thoracicoabdominal ganglion	129 ± 4	4 of 4	1.2	None
Crop	86 ± 1	4 of 4	0.8	None
Midgut	143 ± 5	4 of 4	1.3	None
Tubule	9 ± 1	1 of 4	0.1	Down
Hindgut	453 ± 7	4 of 4	4.1	Up
Ovary	14 ± 1	4 of 4	0.1	Down
Testis	59 ± 1	4 of 4	0.5	Down
Male accessory glands	231 ± 9	4 of 4	2.1	Up
Adult carcass	345 ± 7	4 of 4	3.1	Up
Larval tubule	11 ± 1	1 of 4	0.1	Down
Larval fat body	178 ± 31	4 of 4	1.6	None
Whole fly	111 ± 12	4 of 4
CG4950 (CG4950) CG4950; FBgn0036587; 1640681_at
Accessions: NP_648855.1; NM_140598;
GeneOntology: 0006952 / defense response ; 0007155 / cell adhesion ; 0007165 / signal transduction ; 0007166 / cell surface recepto
Homophila reports that CG4950 is a close match (1e-16) to human gene IGFALS;ALS (NP_004961), a gene associated with Acid-labile subunit, deficiency of (3).
VDRC has 2 RNAi stocks for FBgn0036587 available for purchase.
Tissue	mRNA Signal	Present Call	Enrichment	Affy Call
Brain	70 ± 3	4 of 4	2.1	Up
Head	234 ± 18	4 of 4	7.1	Up
Thoracicoabdominal ganglion	27 ± 3	4 of 4	0.8	None
Crop	12 ± 2	1 of 4	0.4	Down
Midgut	2 ± 1	0 of 4	0.1	Down
Tubule	7 ± 1	0 of 4	0.2	Down
Hindgut	6 ± 1	0 of 4	0.2	Down
Ovary	2 ± 1	0 of 4	0.1	Down
Testis	16 ± 1	4 of 4	0.5	None
Male accessory glands	3 ± 1	0 of 4	0.1	Down
Adult carcass	239 ± 11	4 of 4	7.2	Up
Larval tubule	15 ± 2	2 of 4	0.5	Down
Larval fat body	39 ± 8	3 of 4	1.2	None
Whole fly	33 ± 5	4 of 4
CG13077 (CG13077) CG13077; FBgn0032810; 1634939_at
Accessions: NP_609990.1; NM_136146;
GeneOntology: 0006118 / electron transport /
BDGP gene expression has embryonic in situ data for CG13077: 4 pix of staining in 1 body parts.
BioGrid reports that CG13077 interacts with CG13671 .
VDRC has 2 RNAi stocks for FBgn0032810 available for purchase.
Tissue	mRNA Signal	Present Call	Enrichment	Affy Call
Brain	1 ± 0	0 of 4	0	Down
Head	377 ± 27	4 of 4	9	Up
Thoracicoabdominal ganglion	4 ± 1	1 of 4	0.1	Down
Crop	9 ± 1	1 of 4	0.2	Down
Midgut	71 ± 4	4 of 4	1.7	Up
Tubule	5 ± 1	0 of 4	0.1	Down
Hindgut	29 ± 0	4 of 4	0.7	Down
Ovary	4 ± 0	0 of 4	0.1	Down
Testis	1 ± 0	0 of 4	0	Down
Male accessory glands	5 ± 1	0 of 4	0.1	Down
Adult carcass	110 ± 3	4 of 4	2.6	Up
Larval tubule	9 ± 1	1 of 4	0.2	Down
Larval fat body	32 ± 2	4 of 4	0.8	None
Whole fly	42 ± 3	4 of 4
CG6333 (CG6333) CG6333; FBgn0036731; 1628128_at
Accessions: NP_730277.1; NM_168734;
BioGrid reports that CG6333 interacts with CG7867 CG8361 CG9331 .
VDRC has 2 RNAi stocks for FBgn0036731 available for purchase.
Tissue	mRNA Signal	Present Call	Enrichment	Affy Call
Brain	3 ± 1	0 of 4	0.1	Down
Head	5 ± 1	0 of 4	0.1	Down
Thoracicoabdominal ganglion	3 ± 1	0 of 4	0.1	Down
Crop	0 ± 0	0 of 4	0	Down
Midgut	8 ± 1	0 of 4	0.2	Down
Tubule	9 ± 0	0 of 4	0.2	Down
Hindgut	7 ± 2	0 of 4	0.1	Down
Ovary	1 ± 0	0 of 4	0	Down
Testis	535 ± 18	4 of 4	10.3	Up
Male accessory glands	4 ± 1	0 of 4	0.1	Down
Adult carcass	8 ± 2	0 of 4	0.2	Down
Larval tubule	5 ± 1	0 of 4	0.1	Down
Larval fat body	39 ± 18	2 of 4	0.8	None
Whole fly	51 ± 2	4 of 4
CG15326 (CG15326) CG15326; FBgn0029965; 1640018_at
Accessions: NP_572410.1; NM_132182;
VDRC has 1 RNAi stocks for FBgn0029965 available for purchase.
Tissue	mRNA Signal	Present Call	Enrichment	Affy Call
Brain	0 ± 0	0 of 4	0.4	None
Head	1 ± 1	0 of 4	1.1	None
Thoracicoabdominal ganglion	1 ± 0	0 of 4	1.1	None
Crop	1 ± 0	0 of 4	0.8	None
Midgut	1 ± 0	0 of 4	1	None
Tubule	2 ± 0	0 of 4	1.9	None
Hindgut	1 ± 0	0 of 4	0.7	None
Ovary	2 ± 1	0 of 4	1.6	None
Testis	0 ± 0	0 of 4	0.4	None
Male accessory glands	1 ± 0	0 of 4	1.1	None
Adult carcass	1 ± 0	0 of 4	0.8	None
Larval tubule	2 ± 0	0 of 4	1.7	None
Larval fat body	3 ± 1	0 of 4	2.2	None
Whole fly	1 ± 0	0 of 4
CG31044 (CG31044) CG31044; FBgn0051044; 1627274_at
Accessions: NP_733279.1; NM_170400;
BDGP gene expression has embryonic in situ data for CG31044: 13 pix of staining in 3 body parts.
VDRC has 1 RNAi stocks for FBgn0051044 available for purchase.
Tissue	mRNA Signal	Present Call	Enrichment	Affy Call
Brain	3 ± 0	0 of 4	0.5	None
Head	5 ± 1	0 of 4	0.8	None
Thoracicoabdominal ganglion	6 ± 1	2 of 4	1	None
Crop	6 ± 1	2 of 4	1	None
Midgut	8 ± 1	1 of 4	1.3	None
Tubule	13 ± 0	3 of 4	2.1	Up
Hindgut	8 ± 1	2 of 4	1.3	None
Ovary	7 ± 0	2 of 4	1.1	None
Testis	3 ± 0	0 of 4	0.6	None
Male accessory glands	42 ± 6	4 of 4	6.4	Up
Adult carcass	9 ± 2	0 of 4	1.5	None
Larval tubule	19 ± 0	4 of 4	2.9	Up
Larval fat body	18 ± 1	3 of 4	2.7	Up
Whole fly	6 ± 1	0 of 4
CG6905 (CG6905) CG6905; FBgn0035136; 1634212_at
Accessions: NP_612033.1; NM_138189;
GeneOntology: 0000074 / regulation of progression through cell cycle ; 0000398 / nuclear mRNA splicing, via spliceosome ; 0006357 /
BioGrid reports that CG6905 interacts with CG7293 CG7765 CG8282 CG8604 CG9964 .
VDRC has 1 RNAi stocks for FBgn0035136 available for purchase.
Tissue	mRNA Signal	Present Call	Enrichment	Affy Call
Brain	93 ± 4	4 of 4	1.4	None
Head	40 ± 5	4 of 4	0.6	Down
Thoracicoabdominal ganglion	63 ± 3	4 of 4	0.9	None
Crop	51 ± 2	4 of 4	0.8	None
Midgut	44 ± 2	4 of 4	0.7	Down
Tubule	54 ± 3	4 of 4	0.8	Down
Hindgut	56 ± 2	4 of 4	0.8	None
Ovary	94 ± 3	4 of 4	1.4	Up
Testis	31 ± 1	4 of 4	0.5	Down
Male accessory glands	60 ± 5	4 of 4	0.9	None
Adult carcass	42 ± 3	4 of 4	0.6	Down
Larval tubule	45 ± 1	4 of 4	0.7	Down
Larval fat body	39 ± 6	4 of 4	0.6	Down
Whole fly	67 ± 5	4 of 4
Searching for CG17004-RA through 18771 annotations produced 0 hits
CG31203 (CG31203) CG31203; FBgn0051203; 1630733_s_at					20
Accessions: NP_732547.1; /// NP_732548.1; /// NP_732549.1; /// NP_732550.1; /// NP_732551.1; NM_169918; /// NM_169919; /// NM_169920; /// NM_169921; /// NM_169922;
Interpro: IPR000620 // Protein of unknown function DUF6, transmembrane // 3.1E-4 /// IPR000620 // Protein of unknown function DUF6
Tissue	mRNA Signal	Present Call	Enrichment	Affy Call
Brain	479 ± 19	4 of 4	33.9	Up
Head	87 ± 4	4 of 4	6.2	Up
Thoracicoabdominal ganglion	588 ± 3	4 of 4	41.6	Up
Crop	7 ± 2	2 of 4	0.6	None
Midgut	5 ± 0	0 of 4	0.4	Down
Tubule	5 ± 0	0 of 4	0.4	Down
Hindgut	4 ± 1	0 of 4	0.3	Down
Ovary	4 ± 0	0 of 4	0.3	Down
Testis	5 ± 0	1 of 4	0.4	Down
Male accessory glands	9 ± 1	1 of 4	0.7	None
Adult carcass	16 ± 2	3 of 4	1.2	None
Larval tubule	5 ± 1	0 of 4	0.4	Down
Larval fat body	10 ± 1	1 of 4	0.8	None
Whole fly	14 ± 1	4 of 4
CG15554 (CG15554) CG15554; FBgn0039820; 1634286_at
Accessions: NP_651844.3; NM_143587;
BDGP gene expression has embryonic in situ data for CG15554: 8 pix of staining in 1 body parts.
VDRC has 1 RNAi stocks for FBgn0039820 available for purchase.
Tissue	mRNA Signal	Present Call	Enrichment	Affy Call
Brain	7 ± 1	0 of 4	0.8	None
Head	13 ± 1	4 of 4	1.6	None
Thoracicoabdominal ganglion	8 ± 2	0 of 4	1	None
Crop	6 ± 0	0 of 4	0.7	None
Midgut	4 ± 1	0 of 4	0.5	None
Tubule	5 ± 1	0 of 4	0.7	Down
Hindgut	5 ± 0	1 of 4	0.7	None
Ovary	2 ± 1	0 of 4	0.3	Down
Testis	9 ± 0	3 of 4	1.1	None
Male accessory glands	11 ± 3	0 of 4	1.3	None
Adult carcass	46 ± 3	4 of 4	5.4	Up
Larval tubule	3 ± 0	0 of 4	0.5	Down
Larval fat body	4 ± 1	0 of 4	0.6	None
Whole fly	8 ± 1	0 of 4
Cyp313a5 (Cyp313a5) CG15807; FBgn0038005; 1623795_at
Accessions: NP_650168.1; NM_141911;
GeneOntology: 0006118 / electron transport ; 0008202 / steroid metabolic process /
BDGP gene expression has embryonic in situ data for Cyp313a5: 4 pix of staining in 1 body parts.
Homophila reports that CG15807 is a close match (1e-21) to human gene CYP3A5;P450PCN3 (NP_000768), a gene associated with {Hypertension, salt-sensitive essential, susceptibility to}, 145500 (3).
VDRC has 1 RNAi stocks for FBgn0038005 available for purchase.
Tissue	mRNA Signal	Present Call	Enrichment	Affy Call
Brain	5 ± 0	2 of 4	1.2	None
Head	4 ± 2	0 of 4	0.8	None
Thoracicoabdominal ganglion	9 ± 1	4 of 4	1.9	None
Crop	6 ± 1	1 of 4	1.4	None
Midgut	6 ± 1	0 of 4	1.3	None
Tubule	7 ± 0	1 of 4	1.5	Up
Hindgut	4 ± 1	0 of 4	1	None
Ovary	1 ± 0	0 of 4	0.3	Down
Testis	5 ± 0	1 of 4	1.1	None
Male accessory glands	8 ± 2	0 of 4	1.7	None
Adult carcass	17 ± 0	1 of 4	3.5	Up
Larval tubule	2 ± 0	0 of 4	0.5	Down
Larval fat body	8 ± 1	1 of 4	1.8	Up
Whole fly	4 ± 0	0 of 4
CG12516 (CG12516) CG12516; FBgn0039577; 1625674_at
Accessions: NP_651615.1; NM_143358;
Tissue	mRNA Signal	Present Call	Enrichment	Affy Call
Brain	1 ± 0	0 of 4	0.1	Down
Head	2 ± 0	0 of 4	0.1	Down
Thoracicoabdominal ganglion	4 ± 2	0 of 4	0.1	Down
Crop	3 ± 1	0 of 4	0.1	Down
Midgut	3 ± 0	0 of 4	0.1	Down
Tubule	2 ± 0	0 of 4	0.1	Down
Hindgut	2 ± 1	0 of 4	0.1	Down
Ovary	2 ± 1	0 of 4	0.1	Down
Testis	488 ± 21	4 of 4	13.6	Up
Male accessory glands	1 ± 0	0 of 4	0	Down
Adult carcass	3 ± 0	0 of 4	0.1	Down
Larval tubule	4 ± 1	0 of 4	0.1	Down
Larval fat body	49 ± 24	1 of 4	1.4	None
Whole fly	36 ± 3	2 of 4
lethal(3)87Ek (yrt) CG9764; FBgn0004049; 1629248_at
Accessions: NP_650291.1; NM_142034;
GeneOntology: 0007010 / cytoskeleton organization and biogenesis ; 0007242 / intracellular signaling cascade ; 0007390 / germ-band s
Homophila reports that CG9764 is a close match (2e-18) to human gene NF2 (NP_861966), a gene associated with Meningioma, NF2-related, somatic, 607174 (3);Neurofibromatosis, type 2, 101000 (3);Schwannomatosis, 162091 (3).
VDRC has 1 RNAi stocks for FBgn0004049 available for purchase.
Tissue	mRNA Signal	Present Call	Enrichment	Affy Call
Brain	187 ± 8	4 of 4	1.2	Up
Head	154 ± 7	4 of 4	1	None
Thoracicoabdominal ganglion	126 ± 2	4 of 4	0.8	Down
Crop	211 ± 11	4 of 4	1.4	Up
Midgut	168 ± 7	4 of 4	1.1	None
Tubule	135 ± 3	4 of 4	0.9	Down
Hindgut	182 ± 2	4 of 4	1.2	Up
Ovary	303 ± 5	4 of 4	1.9	Up
Testis	50 ± 1	4 of 4	0.3	Down
Male accessory glands	140 ± 5	4 of 4	0.9	None
Adult carcass	78 ± 3	4 of 4	0.5	Down
Larval tubule	143 ± 4	4 of 4	0.9	None
Larval fat body	59 ± 3	4 of 4	0.4	Down
Whole fly	156 ± 7	4 of 4
CG4386 (CG4386) CG4386; FBgn0034661; 1638473_at
Accessions: NP_611611.1; NM_137767;
GeneOntology: 0006508 / proteolysis ; 0006508 / proteolysis /
BDGP gene expression has embryonic in situ data for CG4386: 15 pix of staining in 2 body parts.
Homophila reports that CG4386 is a close match (6e-22) to human gene HP (NP_005134), a gene associated with [Anhaptoglobinemia] (3);[Hypohaptoglobinemia] (3).
VDRC has 2 RNAi stocks for FBgn0034661 available for purchase.
Tissue	mRNA Signal	Present Call	Enrichment	Affy Call
Brain	1 ± 0	0 of 4	0.5	None
Head	3 ± 1	0 of 4	1.2	None
Thoracicoabdominal ganglion	3 ± 1	0 of 4	1.2	None
Crop	2 ± 0	0 of 4	0.8	None
Midgut	1 ± 0	0 of 4	0.7	None
Tubule	1 ± 0	0 of 4	0.7	Down
Hindgut	2 ± 1	0 of 4	1	None
Ovary	0 ± 0	0 of 4	0.1	Down
Testis	5 ± 1	0 of 4	2	None
Male accessory glands	3 ± 2	0 of 4	1.3	None
Adult carcass	3 ± 1	0 of 4	1.3	None
Larval tubule	2 ± 0	0 of 4	0.7	None
Larval fat body	2 ± 1	0 of 4	0.7	None
Whole fly	2 ± 0	0 of 4
CG15733 (CG15733) CG15733; FBgn0030378; 1630294_at
Accessions: NP_572789.1; NM_132561;
VDRC has 2 RNAi stocks for FBgn0030378 available for purchase.
Tissue	mRNA Signal	Present Call	Enrichment	Affy Call
Brain	15 ± 2	3 of 4	3.5	Up
Head	3 ± 1	0 of 4	0.9	None
Thoracicoabdominal ganglion	8 ± 3	0 of 4	1.9	None
Crop	1 ± 0	0 of 4	0.3	None
Midgut	3 ± 1	0 of 4	0.8	None
Tubule	2 ± 0	0 of 4	0.5	Down
Hindgut	2 ± 0	0 of 4	0.6	None
Ovary	2 ± 0	0 of 4	0.5	None
Testis	1 ± 0	0 of 4	0.4	None
Male accessory glands	2 ± 0	0 of 4	0.6	None
Adult carcass	7 ± 3	0 of 4	1.7	None
Larval tubule	0 ± 0	0 of 4	0.2	None
Larval fat body	5 ± 1	0 of 4	1.2	None
Whole fly	4 ± 2	0 of 4
CG32656 (CG32656) CG32656; FBgn0052656; 1636501_at
Accessions: NP_727593.3; NM_167319;
GeneOntology: 0006030 / chitin metabolic process /
BDGP gene expression has embryonic in situ data for CG32656: 8 pix of staining in 4 body parts.
VDRC has 4 RNAi stocks for FBgn0052656 available for purchase.
Tissue	mRNA Signal	Present Call	Enrichment	Affy Call
Brain	2 ± 1	0 of 4	0	Down
Head	1 ± 0	0 of 4	0	Down
Thoracicoabdominal ganglion	4 ± 1	0 of 4	0	Down
Crop	3 ± 1	0 of 4	0	Down
Midgut	2 ± 1	0 of 4	0	Down
Tubule	7894 ± 305	4 of 4	6.6	Up
Hindgut	2 ± 1	0 of 4	0	Down
Ovary	5 ± 0	0 of 4	0	Down
Testis	1 ± 0	0 of 4	0	Down
Male accessory glands	5 ± 3	0 of 4	0	Down
Adult carcass	83 ± 49	3 of 4	0.1	Down
Larval tubule	7150 ± 235	4 of 4	5.9	Up
Larval fat body	194 ± 112	3 of 4	0.2	Down
Whole fly	1204 ± 62	4 of 4
fragment D (alpha-Est5) CG1089; FBgn0015573; 1641650_at
Accessions: NP_524265.3; NM_079541;
BDGP gene expression has embryonic in situ data for alpha-Est5: 10 pix of staining in 4 body parts.
Homophila reports that CG1089 is a close match (1e-28) to human gene ASPGX1;AUTSX1;NLGN3 (NP_061850), a gene associated with {Asperger syndrome, susceptibility to, X-linked-1}, 300494 (3);{Autism, susceptibility to, X-linked-1}, 300425 (3).
VDRC has 1 RNAi stocks for FBgn0015573 available for purchase.
Tissue	mRNA Signal	Present Call	Enrichment	Affy Call
Brain	2 ± 0	0 of 4	0	Down
Head	72 ± 13	4 of 4	0.7	None
Thoracicoabdominal ganglion	4 ± 1	0 of 4	0	Down
Crop	14 ± 1	0 of 4	0.1	Down
Midgut	718 ± 15	4 of 4	7.4	Up
Tubule	248 ± 21	4 of 4	2.6	Up
Hindgut	117 ± 6	4 of 4	1.2	None
Ovary	104 ± 8	4 of 4	1.1	None
Testis	64 ± 4	4 of 4	0.7	Down
Male accessory glands	3 ± 0	0 of 4	0	Down
Adult carcass	98 ± 13	4 of 4	1	None
Larval tubule	213 ± 15	4 of 4	2.2	Up
Larval fat body	139 ± 23	4 of 4	1.4	None
Whole fly	97 ± 6	4 of 4
CG31693 (CG31693) CG31693; FBgn0051693; 1631654_at
Accessions: NP_001033933.1; /// NP_724369.2; NM_001038844; /// NM_165402;
GeneOntology: 0006810 / transport ; 0006810 / transport ; 0006811 / ion transport ; 0006812 / cation transport ; 0006820 / anion t
BDGP gene expression has embryonic in situ data for CG31693: 4 pix of staining in 1 body parts.
VDRC has 2 RNAi stocks for FBgn0051693 available for purchase.
Tissue	mRNA Signal	Present Call	Enrichment	Affy Call
Brain	1 ± 0	0 of 4	0	Down
Head	1 ± 0	0 of 4	0	Down
Thoracicoabdominal ganglion	2 ± 1	0 of 4	0	Down
Crop	3 ± 1	0 of 4	0.1	Down
Midgut	4 ± 2	0 of 4	0.1	Down
Tubule	4 ± 1	0 of 4	0.1	Down
Hindgut	3 ± 2	0 of 4	0.1	Down
Ovary	0 ± 0	0 of 4	0	Down
Testis	769 ± 32	4 of 4	13.1	Up
Male accessory glands	7 ± 2	0 of 4	0.1	Down
Adult carcass	7 ± 3	0 of 4	0.1	Down
Larval tubule	2 ± 0	0 of 4	0	Down
Larval fat body	39 ± 22	1 of 4	0.7	None
Whole fly	58 ± 4	4 of 4
CG15732 (CG15732) CG15732; FBgn0030385; 1636828_at					30
Accessions: NP_572795.1; NM_132567;
GeneOntology: 0006810 / transport /
VDRC has 2 RNAi stocks for FBgn0030385 available for purchase.
Tissue	mRNA Signal	Present Call	Enrichment	Affy Call
Brain	0 ± 0	0 of 4	0.3	None
Head	2 ± 0	0 of 4	0.8	None
Thoracicoabdominal ganglion	2 ± 0	0 of 4	0.7	None
Crop	6 ± 1	0 of 4	2	None
Midgut	2 ± 1	0 of 4	0.9	None
Tubule	1 ± 0	0 of 4	0.5	Down
Hindgut	2 ± 1	0 of 4	0.9	None
Ovary	2 ± 1	0 of 4	0.7	None
Testis	2 ± 0	0 of 4	0.8	None
Male accessory glands	6 ± 1	0 of 4	2	None
Adult carcass	6 ± 2	0 of 4	2.2	None
Larval tubule	4 ± 1	0 of 4	1.3	None
Larval fat body	6 ± 1	0 of 4	2.1	None
Whole fly	3 ± 1	0 of 4
CG31976 (CG31976) CG31976; FBgn0051976; 1631599_at
Accessions: NP_722607.1; NM_164368;
VDRC has 1 RNAi stocks for FBgn0051976 available for purchase.
Tissue	mRNA Signal	Present Call	Enrichment	Affy Call
Brain	2 ± 0	0 of 4	0.5	None
Head	4 ± 1	0 of 4	0.8	None
Thoracicoabdominal ganglion	3 ± 1	0 of 4	0.8	None
Crop	4 ± 0	0 of 4	1	None
Midgut	6 ± 1	3 of 4	1.4	None
Tubule	11 ± 0	1 of 4	2.4	Up
Hindgut	8 ± 1	2 of 4	1.7	None
Ovary	4 ± 0	0 of 4	0.9	None
Testis	3 ± 0	0 of 4	0.7	None
Male accessory glands	8 ± 2	1 of 4	1.8	None
Adult carcass	7 ± 0	0 of 4	1.6	Up
Larval tubule	12 ± 0	4 of 4	2.7	Up
Larval fat body	14 ± 2	2 of 4	3.1	Up
Whole fly	4 ± 0	0 of 4
sodium-dependent excitatory amino acid transporter 2 (Eaat2) CG3159; FBgn0026438; 1639862_at
Accessions: NP_477427.1; /// NP_995609.1; NM_058079; /// NM_205887;
GeneOntology: 0006520 / amino acid metabolic process ; 0006812 / cation transport ; 0006835 / dicarboxylic acid transport ; 0006865
BDGP gene expression has embryonic in situ data for Eaat2: 4 pix of staining in 1 body parts.
Homophila reports that CG3159 is a close match (2e-92) to human gene EA6;EAAT1;SLC1A3 (NP_004163), a gene associated with Episodic ataxia, type 6 (3).
Tissue	mRNA Signal	Present Call	Enrichment	Affy Call
Brain	1107 ± 30	4 of 4	8.1	Up
Head	1250 ± 54	4 of 4	9.1	Up
Thoracicoabdominal ganglion	1024 ± 14	4 of 4	7.5	Up
Crop	5 ± 2	0 of 4	0	Down
Midgut	1 ± 0	0 of 4	0	Down
Tubule	2 ± 0	0 of 4	0	Down
Hindgut	0 ± 0	0 of 4	0	Down
Ovary	0 ± 0	0 of 4	0	Down
Testis	3 ± 0	0 of 4	0	Down
Male accessory glands	3 ± 1	0 of 4	0	Down
Adult carcass	173 ± 12	4 of 4	1.3	None
Larval tubule	2 ± 0	0 of 4	0	Down
Larval fat body	2 ± 0	0 of 4	0	Down
Whole fly	136 ± 9	4 of 4
One Twenty Two (nito) CG2910; FBgn0027548; 1626940_at
Accessions: NP_610339.1; /// NP_724633.1; NM_136495; /// NM_165579;
GeneOntology: 0045449 / regulation of transcription /
BioGrid reports that CG2910 interacts with CG31121 CG33017 CG4394 CG5692 CG3342 CG4148 CG8854 CG8933 CG9448 .
VDRC has 1 RNAi stocks for FBgn0027548 available for purchase.
Tissue	mRNA Signal	Present Call	Enrichment	Affy Call
Brain	183 ± 3	4 of 4	1.5	Up
Head	102 ± 9	4 of 4	0.8	None
Thoracicoabdominal ganglion	152 ± 6	4 of 4	1.3	None
Crop	128 ± 3	4 of 4	1.1	None
Midgut	86 ± 9	4 of 4	0.7	Down
Tubule	246 ± 8	4 of 4	2	Up
Hindgut	118 ± 1	4 of 4	1	None
Ovary	304 ± 4	4 of 4	2.5	Up
Testis	19 ± 1	4 of 4	0.2	Down
Male accessory glands	101 ± 11	4 of 4	0.8	None
Adult carcass	89 ± 3	4 of 4	0.7	None
Larval tubule	190 ± 8	4 of 4	1.6	Up
Larval fat body	98 ± 4	4 of 4	0.8	None
Whole fly	121 ± 10	4 of 4
Searching for CG3002-RA through 18771 annotations produced 0 hits
Cog7 (Cog7) CG31040; FBgn0051040; 1631831_at
Accessions: NP_651750.1; NM_143493;
GeneOntology: 0006355 / regulation of transcription, DNA-dependent ; 0006487 / protein amino acid N-linked glycosylation ; 0006810 /
Homophila reports that CG31040 is a close match (3e-75) to human gene CDG2E;COG7 (NP_705831), a gene associated with Congenital disorder of glycosylation, type IIe, 608779 (3).
VDRC has 1 RNAi stocks for FBgn0051040 available for purchase.
Tissue	mRNA Signal	Present Call	Enrichment	Affy Call
Brain	103 ± 3	4 of 4	1.6	Up
Head	66 ± 3	4 of 4	1	None
Thoracicoabdominal ganglion	118 ± 4	4 of 4	1.8	Up
Crop	119 ± 5	4 of 4	1.8	Up
Midgut	118 ± 5	4 of 4	1.8	Up
Tubule	104 ± 3	4 of 4	1.6	Up
Hindgut	78 ± 4	4 of 4	1.2	None
Ovary	87 ± 3	4 of 4	1.3	Up
Testis	29 ± 1	4 of 4	0.4	Down
Male accessory glands	128 ± 3	4 of 4	1.9	Up
Adult carcass	48 ± 2	4 of 4	0.7	Down
Larval tubule	95 ± 6	4 of 4	1.4	Up
Larval fat body	67 ± 6	4 of 4	1	None
Whole fly	65 ± 1	4 of 4
knickkopf (knk) CG6217; FBgn0001321; 1624121_at
Accessions: NP_649981.1; NM_141724;
GeneOntology: 0001838 / embryonic epithelial tube formation ; 0006031 / chitin biosynthetic process ; 0006035 / cuticle chitin biosy
BDGP gene expression has embryonic in situ data for knk: 8 pix of staining in 10 body parts.
VDRC has 2 RNAi stocks for FBgn0001321 available for purchase.
Tissue	mRNA Signal	Present Call	Enrichment	Affy Call
Brain	5 ± 1	0 of 4	0.3	Down
Head	35 ± 2	4 of 4	1.9	Up
Thoracicoabdominal ganglion	10 ± 2	0 of 4	0.6	None
Crop	60 ± 2	4 of 4	3.4	Up
Midgut	18 ± 5	0 of 4	1	None
Tubule	12 ± 2	1 of 4	0.7	Down
Hindgut	186 ± 3	4 of 4	10.4	Up
Ovary	6 ± 1	0 of 4	0.4	Down
Testis	15 ± 1	4 of 4	0.8	None
Male accessory glands	10 ± 1	0 of 4	0.6	None
Adult carcass	33 ± 3	3 of 4	1.9	Up
Larval tubule	12 ± 1	3 of 4	0.7	None
Larval fat body	14 ± 2	0 of 4	0.8	None
Whole fly	18 ± 2	3 of 4
CG3092 (CG3092) CG3092; FBgn0034835; 1634778_at
Accessions: NP_611770.1; NM_137926;
BDGP gene expression has embryonic in situ data for CG3092: 4 pix of staining in 1 body parts.
VDRC has 1 RNAi stocks for FBgn0034835 available for purchase.
Tissue	mRNA Signal	Present Call	Enrichment	Affy Call
Brain	2 ± 0	0 of 4	0	Down
Head	1 ± 0	0 of 4	0	Down
Thoracicoabdominal ganglion	1 ± 0	0 of 4	0	Down
Crop	0 ± 0	0 of 4	0	Down
Midgut	2 ± 0	0 of 4	0	Down
Tubule	1 ± 0	0 of 4	0	Down
Hindgut	1 ± 0	0 of 4	0	Down
Ovary	0 ± 0	0 of 4	0	Down
Testis	1158 ± 43	4 of 4	11.1	Up
Male accessory glands	1 ± 0	0 of 4	0	Down
Adult carcass	2 ± 0	0 of 4	0	Down
Larval tubule	1 ± 0	0 of 4	0	Down
Larval fat body	100 ± 52	3 of 4	1	None
Whole fly	104 ± 3	4 of 4
CG5693 (CG5693) CG5693; FBgn0040989; 1629327_at
Accessions: NP_652582.1; NM_144325;
VDRC has 2 RNAi stocks for FBgn0040989 available for purchase.
Tissue	mRNA Signal	Present Call	Enrichment	Affy Call
Brain	0 ± 0	0 of 4	0	Down
Head	1 ± 0	0 of 4	0.1	Down
Thoracicoabdominal ganglion	2 ± 1	0 of 4	0.1	Down
Crop	1 ± 0	0 of 4	0.1	Down
Midgut	1 ± 0	0 of 4	0.1	Down
Tubule	1 ± 0	0 of 4	0.1	Down
Hindgut	1 ± 0	0 of 4	0.1	Down
Ovary	0 ± 0	0 of 4	0	Down
Testis	269 ± 10	4 of 4	14.3	Up
Male accessory glands	1 ± 0	0 of 4	0.1	Down
Adult carcass	2 ± 0	0 of 4	0.1	Down
Larval tubule	2 ± 1	0 of 4	0.1	Down
Larval fat body	9 ± 6	0 of 4	0.5	None
Whole fly	18 ± 2	3 of 4
CG6024 (CG6024) CG6024; FBgn0036202; 1636848_at
Accessions: NP_648503.1; /// NP_996063.1; NM_140246; /// NM_206341;
Interpro: IPR000859 // CUB // 0.0018
BDGP gene expression has embryonic in situ data for CG6024: 9 pix of staining in 4 body parts.
Tissue	mRNA Signal	Present Call	Enrichment	Affy Call
Brain	942 ± 25	4 of 4	47.4	Up
Head	145 ± 9	4 of 4	7.3	Up
Thoracicoabdominal ganglion	537 ± 8	4 of 4	27	Up
Crop	7 ± 1	1 of 4	0.3	Down
Midgut	3 ± 0	0 of 4	0.2	Down
Tubule	9 ± 0	2 of 4	0.5	Down
Hindgut	4 ± 1	2 of 4	0.2	Down
Ovary	3 ± 0	1 of 4	0.2	Down
Testis	5 ± 0	2 of 4	0.3	Down
Male accessory glands	12 ± 1	1 of 4	0.6	Down
Adult carcass	10 ± 1	0 of 4	0.5	Down
Larval tubule	7 ± 0	3 of 4	0.4	Down
Larval fat body	7 ± 1	0 of 4	0.4	Down
Whole fly	19 ± 1	4 of 4
CG7543 (CG7543) CG7543; FBgn0036164; 1638517_at					40
Accessions: NP_648469.1; NM_140212;
BioGrid reports that CG7543 interacts with CG3978 .
VDRC has 2 RNAi stocks for FBgn0036164 available for purchase.
Tissue	mRNA Signal	Present Call	Enrichment	Affy Call
Brain	6 ± 1	0 of 4	0.8	None
Head	7 ± 1	1 of 4	0.9	None
Thoracicoabdominal ganglion	5 ± 2	0 of 4	0.6	None
Crop	15 ± 1	0 of 4	1.8	Up
Midgut	11 ± 4	0 of 4	1.3	None
Tubule	9 ± 0	0 of 4	1.1	None
Hindgut	12 ± 1	0 of 4	1.5	None
Ovary	4 ± 1	0 of 4	0.5	None
Testis	5 ± 1	0 of 4	0.6	None
Male accessory glands	19 ± 4	1 of 4	2.2	None
Adult carcass	16 ± 3	0 of 4	1.9	None
Larval tubule	12 ± 2	0 of 4	1.4	None
Larval fat body	12 ± 1	0 of 4	1.4	None
Whole fly	8 ± 1	0 of 4
Vha16-2 (Vha16-2) CG32089; FBgn0028668; 1630016_at
Accessions: NP_729707.1; NM_168459;
GeneOntology: 0006812 / cation transport ; 0015986 / ATP synthesis coupled proton transport /
VDRC has 1 RNAi stocks for FBgn0028668 available for purchase.
Tissue	mRNA Signal	Present Call	Enrichment	Affy Call
Brain	2 ± 0	0 of 4	0.2	Down
Head	1 ± 0	0 of 4	0.1	Down
Thoracicoabdominal ganglion	5 ± 3	0 of 4	0.5	None
Crop	5 ± 1	0 of 4	0.4	Down
Midgut	1 ± 0	0 of 4	0.1	Down
Tubule	3 ± 0	0 of 4	0.2	Down
Hindgut	1 ± 0	0 of 4	0.1	Down
Ovary	2 ± 1	0 of 4	0.2	Down
Testis	178 ± 4	4 of 4	13.8	Up
Male accessory glands	5 ± 1	0 of 4	0.4	Down
Adult carcass	6 ± 4	0 of 4	0.5	None
Larval tubule	3 ± 1	0 of 4	0.2	Down
Larval fat body	33 ± 11	3 of 4	2.6	None
Whole fly	12 ± 2	4 of 4
axotactin (axo) CG18296; FBgn0026729; 1632947_at
Accessions: NP_524656.2; NM_079917;
GeneOntology: 0007155 / cell adhesion ; 0007398 / ectoderm development ; 0007399 / nervous system development ; 0008038 / neuron re
Interpro: IPR006209 // EGF-like // 0.0068 /// IPR012680 // Laminin G, subdomain 2 // 3.1E-5
Homophila reports that CG18296 is a close match (4e-65) to human gene CASPR2;CDFE;CNTNAP2;NRXN4 (NP_054860), a gene associated with Cortical dysplasia-focal epilepsy syndrome, 610042 (3).
VDRC has 2 RNAi stocks for FBgn0026729 available for purchase.
Tissue	mRNA Signal	Present Call	Enrichment	Affy Call
Brain	60 ± 3	4 of 4	6.3	Up
Head	15 ± 2	0 of 4	1.6	None
Thoracicoabdominal ganglion	72 ± 10	4 of 4	7.5	Up
Crop	5 ± 2	0 of 4	0.6	None
Midgut	19 ± 3	0 of 4	2	None
Tubule	25 ± 1	1 of 4	2.6	Up
Hindgut	312 ± 24	4 of 4	32.2	Up
Ovary	1 ± 0	0 of 4	0.2	Down
Testis	2 ± 0	0 of 4	0.3	Down
Male accessory glands	5 ± 1	0 of 4	0.6	None
Adult carcass	8 ± 2	0 of 4	0.8	None
Larval tubule	40 ± 2	4 of 4	4.2	Up
Larval fat body	19 ± 3	0 of 4	2	Up
Whole fly	9 ± 0	0 of 4
locus 1 (sbr) CG1664; FBgn0003321; 1627673_at
Accessions: NP_524660.1; NM_079921;
GeneOntology: 0006406 / mRNA export from nucleus ; 0006406 / mRNA export from nucleus ; 0006810 / transport ; 0006811 / ion transpo
Interpro: IPR002075 // Nuclear transport factor 2 // 7.6E-4
VDRC has 3 RNAi stocks for FBgn0003321 available for purchase.
Tissue	mRNA Signal	Present Call	Enrichment	Affy Call
Brain	550 ± 10	4 of 4	2.5	Up
Head	204 ± 6	4 of 4	0.9	None
Thoracicoabdominal ganglion	444 ± 16	4 of 4	2	Up
Crop	225 ± 6	4 of 4	1	None
Midgut	197 ± 2	4 of 4	0.9	None
Tubule	206 ± 6	4 of 4	0.9	Down
Hindgut	185 ± 2	4 of 4	0.8	None
Ovary	414 ± 13	4 of 4	1.9	Up
Testis	43 ± 0	4 of 4	0.2	Down
Male accessory glands	229 ± 7	4 of 4	1	None
Adult carcass	173 ± 1	4 of 4	0.8	None
Larval tubule	225 ± 6	4 of 4	1	None
Larval fat body	206 ± 10	4 of 4	0.9	None
Whole fly	223 ± 18	4 of 4
small conductance calcium-activated potassium channel (SK) CG10706; FBgn0029761; 1627752_s_at
Accessions: NP_525078.2; /// NP_726986.2; /// NP_726987.1; /// NP_726988.2; /// NP_726989.2; /// NP_996354.1; NM_080339; /// NM_167029; /// NM_167030; /// NM_167031; /// NM_167032; /// NM_206631;
GeneOntology: 0006644 / phospholipid metabolic process ; 0006810 / transport ; 0006811 / ion transport ; 0006812 / cation transport
BDGP gene expression has embryonic in situ data for SK: 4 pix of staining in 1 body parts.
VDRC has 4 RNAi stocks for FBgn0029761 available for purchase.
Tissue	mRNA Signal	Present Call	Enrichment	Affy Call
Brain	323 ± 9	4 of 4	54.2	Up
Head	15 ± 1	4 of 4	2.5	Up
Thoracicoabdominal ganglion	295 ± 17	4 of 4	49.5	Up
Crop	46 ± 5	4 of 4	7.8	Up
Midgut	6 ± 1	2 of 4	1	None
Tubule	9 ± 1	2 of 4	1.5	Up
Hindgut	22 ± 1	4 of 4	3.8	Up
Ovary	1 ± 0	0 of 4	0.3	Down
Testis	5 ± 0	1 of 4	1	None
Male accessory glands	5 ± 2	0 of 4	0.9	None
Adult carcass	12 ± 3	2 of 4	2.1	None
Larval tubule	7 ± 1	2 of 4	1.3	None
Larval fat body	3 ± 1	0 of 4	0.5	None
Whole fly	6 ± 1	1 of 4
CG6499 (CG6499) CG6499; FBgn0038309; 1633393_at
Accessions: NP_650436.1; NM_142179;
GeneOntology: 0006812 / cation transport /
VDRC has 1 RNAi stocks for FBgn0038309 available for purchase.
Tissue	mRNA Signal	Present Call	Enrichment	Affy Call
Brain	1 ± 0	0 of 4	0.3	None
Head	66 ± 5	4 of 4	12.4	Up
Thoracicoabdominal ganglion	4 ± 2	0 of 4	0.8	None
Crop	1 ± 0	0 of 4	0.3	None
Midgut	1 ± 0	0 of 4	0.3	None
Tubule	2 ± 0	0 of 4	0.4	Down
Hindgut	3 ± 1	0 of 4	0.7	None
Ovary	0 ± 0	0 of 4	0.1	None
Testis	2 ± 0	0 of 4	0.4	None
Male accessory glands	1 ± 0	0 of 4	0.2	None
Adult carcass	5 ± 2	0 of 4	0.9	None
Larval tubule	3 ± 0	0 of 4	0.6	None
Larval fat body	2 ± 1	0 of 4	0.5	None
Whole fly	5 ± 1	0 of 4
CG6784 (CG6784) CG6784; FBgn0039074; 1625829_a_at						CG6784 (CG6784) CG6784; FBgn0039074; 1624212_at
Accessions: NP_651142.2; /// NP_732863.2; NM_142885; /// NM_170073;						Accessions: NP_651142.2; /// NP_732863.2; NM_142885; /// NM_170073;
VDRC has 2 RNAi stocks for FBgn0039074 available for purchase.						VDRC has 2 RNAi stocks for FBgn0039074 available for purchase.
Tissue	mRNA Signal	Present Call	Enrichment	Affy Call		Tissue	mRNA Signal	Present Call	Enrichment	Affy Call
Brain	3 ± 0	0 of 4	0.1	Down		Brain	1 ± 0	1 of 4	0.1	Down
Head	4 ± 1	1 of 4	0.1	Down		Head	2 ± 0	0 of 4	0.1	Down
Thoracicoabdominal ganglion	4 ± 0	0 of 4	0.1	Down		Thoracicoabdominal ganglion	1 ± 0	0 of 4	0.1	Down
Crop	7 ± 1	3 of 4	0.2	Down		Crop	3 ± 1	0 of 4	0.2	Down
Midgut	0 ± 0	0 of 4	0	Down		Midgut	1 ± 0	0 of 4	0.1	Down
Tubule	3 ± 0	0 of 4	0.1	Down		Tubule	2 ± 0	0 of 4	0.1	Down
Hindgut	13 ± 2	4 of 4	0.3	Down		Hindgut	4 ± 0	1 of 4	0.2	Down
Ovary	1 ± 0	0 of 4	0	Down		Ovary	1 ± 0	0 of 4	0.1	Down
Testis	705 ± 29	4 of 4	16.3	Up		Testis	221 ± 30	4 of 4	10	Up
Male accessory glands	1 ± 0	0 of 4	0	Down		Male accessory glands	2 ± 1	0 of 4	0.1	Down
Adult carcass	7 ± 2	0 of 4	0.2	Down		Adult carcass	1 ± 0	0 of 4	0.1	Down
Larval tubule	1 ± 1	0 of 4	0	Down		Larval tubule	4 ± 0	1 of 4	0.2	Down
Larval fat body	6 ± 2	1 of 4	0.1	Down		Larval fat body	1 ± 0	0 of 4	0.1	Down
Whole fly	43 ± 5	4 of 4				Whole fly	22 ± 3	4 of 4
CG4650 (CG4650) CG4650; FBgn0032549; 1635306_at
Accessions: NP_609722.1; NM_135878;
GeneOntology: 0006508 / proteolysis /
Interpro: IPR001254 // Peptidase S1 and S6, chymotrypsin/Hap // 0.0010 /// IPR001254 // Peptidase S1 and S6, chymotrypsin/Hap // 0
BDGP gene expression has embryonic in situ data for CG4650: 4 pix of staining in 1 body parts.
VDRC has 1 RNAi stocks for FBgn0032549 available for purchase.
Tissue	mRNA Signal	Present Call	Enrichment	Affy Call
Brain	2 ± 0	0 of 4	1.1	None
Head	6 ± 2	2 of 4	2.9	None
Thoracicoabdominal ganglion	2 ± 0	0 of 4	1	None
Crop	3 ± 1	0 of 4	1.4	None
Midgut	8 ± 1	0 of 4	3.8	Up
Tubule	3 ± 1	0 of 4	1.5	None
Hindgut	2 ± 1	0 of 4	1.1	None
Ovary	1 ± 0	0 of 4	0.8	None
Testis	3 ± 0	0 of 4	1.3	None
Male accessory glands	6 ± 0	0 of 4	2.8	Up
Adult carcass	4 ± 1	0 of 4	1.8	None
Larval tubule	1 ± 0	0 of 4	0.6	None
Larval fat body	534 ± 52	4 of 4	230.1	Up
Whole fly	2 ± 1	0 of 4
Ugt86Di (Ugt86Di) CG6658; FBgn0040251; 1641242_at
Accessions: NP_652620.1; NM_144363;
GeneOntology: 0005976 / polysaccharide metabolic process ; 0006952 / defense response ; 0008152 / metabolic process ; 0008202 / ste
Homophila reports that CG6658 is a close match (1e-51) to human gene GNT1;UGT1;UGT1A1 (NP_000454), a gene associated with Crigler-Najjar syndrome, type I, 218800 (3);Crigler-Najjar syndrome, type II, 606785 (3);Hyperbilirubinemia, familial transcient neonatal, 237900 (3);[Gilbert syndrome], 143500 (3).
VDRC has 2 RNAi stocks for FBgn0040251 available for purchase.
Tissue	mRNA Signal	Present Call	Enrichment	Affy Call
Brain	46 ± 2	4 of 4	5.2	Up
Head	18 ± 2	4 of 4	2.1	Up
Thoracicoabdominal ganglion	39 ± 0	4 of 4	4.4	Up
Crop	9 ± 1	3 of 4	1.1	None
Midgut	19 ± 1	4 of 4	2.2	Up
Tubule	6 ± 0	1 of 4	0.8	Down
Hindgut	8 ± 0	4 of 4	0.9	None
Ovary	5 ± 1	4 of 4	0.7	None
Testis	5 ± 0	2 of 4	0.7	None
Male accessory glands	12 ± 1	4 of 4	1.4	None
Adult carcass	9 ± 3	0 of 4	1.1	None
Larval tubule	4 ± 0	2 of 4	0.5	None
Larval fat body	8 ± 1	1 of 4	0.9	None
Whole fly	9 ± 1	4 of 4
CG31380 (CG31380) CG31380; FBgn0051380; 1626164_at
Accessions: NP_733121.1; NM_170242;
Tissue	mRNA Signal	Present Call	Enrichment	Affy Call
Brain	2 ± 1	0 of 4	0.1	Down
Head	19 ± 2	3 of 4	0.7	None
Thoracicoabdominal ganglion	4 ± 2	0 of 4	0.2	Down
Crop	9 ± 2	0 of 4	0.3	Down
Midgut	7 ± 1	0 of 4	0.3	Down
Tubule	948 ± 176	4 of 4	34.5	Up
Hindgut	15 ± 3	1 of 4	0.6	Down
Ovary	1 ± 0	0 of 4	0.1	Down
Testis	67 ± 1	4 of 4	2.4	Up
Male accessory glands	33 ± 2	3 of 4	1.2	None
Adult carcass	28 ± 2	2 of 4	1	None
Larval tubule	1017 ± 57	4 of 4	37	Up
Larval fat body	48 ± 10	3 of 4	1.8	None
Whole fly	27 ± 3	4 of 4
CG32425 (CG32425) CG32425; FBgn0052425; 1640633_s_at					50
Accessions: NP_730546.1; /// NP_730547.1; /// NP_730548.1; /// NP_730549.1; NM_168860; /// NM_168861; /// NM_168862; /// NM_168863;
BDGP gene expression has embryonic in situ data for CG32425: 4 pix of staining in 1 body parts.
BioGrid reports that CG32425 interacts with CG4006 CG3287 CG4394 CG5642 CG8933 .
VDRC has 2 RNAi stocks for FBgn0052425 available for purchase.
Tissue	mRNA Signal	Present Call	Enrichment	Affy Call
Brain	414 ± 10	4 of 4	1.2	Up
Head	192 ± 7	4 of 4	0.6	Down
Thoracicoabdominal ganglion	450 ± 9	4 of 4	1.3	Up
Crop	94 ± 5	4 of 4	0.3	Down
Midgut	53 ± 3	4 of 4	0.2	Down
Tubule	104 ± 3	4 of 4	0.3	Down
Hindgut	156 ± 8	4 of 4	0.5	Down
Ovary	483 ± 11	4 of 4	1.4	Up
Testis	272 ± 11	4 of 4	0.8	None
Male accessory glands	715 ± 109	4 of 4	2.1	Up
Adult carcass	145 ± 15	4 of 4	0.4	Down
Larval tubule	89 ± 3	4 of 4	0.3	Down
Larval fat body	240 ± 9	4 of 4	0.7	Down
Whole fly	338 ± 22	4 of 4
CG10591 (CG10591) CG10591; FBgn0035621; 1639376_at
Accessions: NP_647978.1; NM_139721;
BDGP gene expression has embryonic in situ data for CG10591: 29 pix of staining in 6 body parts.
BioGrid reports that CG10591 interacts with CG1472 CG8292 CG8725 CG8997 .
VDRC has 2 RNAi stocks for FBgn0035621 available for purchase.
Tissue	mRNA Signal	Present Call	Enrichment	Affy Call
Brain	3 ± 1	0 of 4	0.1	None
Head	6 ± 1	0 of 4	0.2	None
Thoracicoabdominal ganglion	8 ± 2	1 of 4	0.3	None
Crop	14 ± 5	0 of 4	0.5	None
Midgut	14 ± 3	0 of 4	0.5	None
Tubule	6 ± 0	0 of 4	0.2	Down
Hindgut	12 ± 1	0 of 4	0.4	None
Ovary	6 ± 0	0 of 4	0.2	None
Testis	5 ± 1	0 of 4	0.2	None
Male accessory glands	7 ± 2	0 of 4	0.2	None
Adult carcass	10 ± 3	0 of 4	0.3	None
Larval tubule	9 ± 1	0 of 4	0.3	None
Larval fat body	9 ± 2	0 of 4	0.3	None
Whole fly	30 ± 10	3 of 4
CG4060 (CG4060) CG4060; FBgn0038487; 1637568_at
Accessions: NP_650606.2; NM_142349;
BDGP gene expression has embryonic in situ data for CG4060: 25 pix of staining in 4 body parts.
BioGrid reports that CG4060 interacts with CG9286 CG9509 CG4991 CG6779 .
VDRC has 2 RNAi stocks for FBgn0038487 available for purchase.
Tissue	mRNA Signal	Present Call	Enrichment	Affy Call
Brain	16 ± 1	1 of 4	15.7	Up
Head	3 ± 0	0 of 4	3.5	None
Thoracicoabdominal ganglion	17 ± 2	1 of 4	16.7	Up
Crop	5 ± 2	0 of 4	4.8	None
Midgut	2 ± 0	0 of 4	2.2	None
Tubule	1 ± 0	0 of 4	1.3	None
Hindgut	4 ± 1	0 of 4	4.3	None
Ovary	1 ± 0	0 of 4	1.7	None
Testis	4 ± 0	0 of 4	4.5	Up
Male accessory glands	5 ± 2	0 of 4	5.1	None
Adult carcass	4 ± 1	0 of 4	4.3	None
Larval tubule	4 ± 1	0 of 4	4.4	None
Larval fat body	1 ± 0	0 of 4	1.8	None
Whole fly	1 ± 0	0 of 4
resilin (resilin) CG15920; FBgn0034157; 1625601_at						resilin /// Vitamin-K epoxide reductase (resilin /// Vkor) CG15920 /// CG33544; FBgn0034157 /// FBgn0053544; 1628209_at
Accessions: NP_611157.1; /// NP_995860.1; NM_137313; /// NM_206138;						Accessions: NP_001014533.1; /// NP_611157.1; /// NP_995860.1; NM_001014533; /// NM_137313; /// NM_206138;
Interpro: IPR000618 // Insect cuticle protein // 0.0045						GeneOntology: 0006766 / vitamin metabolic process /
BioGrid reports that CG15920 interacts with CG7660 .						Interpro: IPR000618 // Insect cuticle protein // 0.0045
Tissue	mRNA Signal	Present Call	Enrichment	Affy Call		Tissue	mRNA Signal	Present Call	Enrichment	Affy Call
Brain	4 ± 2	0 of 4	1.4	None		Brain	11 ± 1	3 of 4	2.8	Up
Head	4 ± 0	0 of 4	1.5	None		Head	8 ± 1	3 of 4	2	None
Thoracicoabdominal ganglion	5 ± 0	0 of 4	1.7	None		Thoracicoabdominal ganglion	14 ± 1	1 of 4	3.6	Up
Crop	3 ± 1	0 of 4	1.2	None		Crop	6 ± 1	0 of 4	1.5	None
Midgut	6 ± 3	0 of 4	2	None		Midgut	4 ± 1	0 of 4	1	None
Tubule	2 ± 0	0 of 4	0.8	None		Tubule	6 ± 0	0 of 4	1.5	Up
Hindgut	1 ± 1	0 of 4	0.6	None		Hindgut	7 ± 0	0 of 4	1.7	None
Ovary	5 ± 0	0 of 4	1.6	None		Ovary	2 ± 0	0 of 4	0.7	None
Testis	3 ± 0	0 of 4	1.2	None		Testis	8 ± 0	3 of 4	2	None
Male accessory glands	1 ± 0	0 of 4	0.5	None		Male accessory glands	6 ± 0	0 of 4	1.4	None
Adult carcass	9 ± 3	0 of 4	3.1	None		Adult carcass	5 ± 2	0 of 4	1.3	None
Larval tubule	3 ± 1	0 of 4	1.1	None		Larval tubule	3 ± 1	0 of 4	0.7	None
Larval fat body	4 ± 1	0 of 4	1.3	None		Larval fat body	6 ± 0	0 of 4	1.6	None
Whole fly	3 ± 1	0 of 4				Whole fly	4 ± 1	0 of 4
CG5556 (CG5556) CG5556; FBgn0031332; 1627876_at
Accessions: NP_608595.2; NM_134751;
GeneOntology: 0008152 / metabolic process /
Interpro: IPR005834 // Haloacid dehalogenase-like hydrolase // 9.9E-5
Tissue	mRNA Signal	Present Call	Enrichment	Affy Call
Brain	2 ± 1	0 of 4	0.1	Down
Head	2 ± 1	0 of 4	0.1	Down
Thoracicoabdominal ganglion	6 ± 1	0 of 4	0.1	Down
Crop	4 ± 1	0 of 4	0.1	Down
Midgut	3 ± 1	0 of 4	0.1	Down
Tubule	6 ± 1	0 of 4	0.1	Down
Hindgut	4 ± 2	0 of 4	0.1	Down
Ovary	3 ± 0	0 of 4	0.1	Down
Testis	541 ± 18	4 of 4	11.8	Up
Male accessory glands	7 ± 1	0 of 4	0.2	Down
Adult carcass	9 ± 1	0 of 4	0.2	Down
Larval tubule	4 ± 2	0 of 4	0.1	Down
Larval fat body	36 ± 15	3 of 4	0.8	None
Whole fly	46 ± 5	4 of 4
CG15479 (CG15479) CG15479; FBgn0032493; 1623474_at
Accessions: NP_609624.1; NM_135780;
BioGrid reports that CG15479 interacts with CG6779 CG30427 CG31324 CG18001 CG4087 CG5271 CG9188 .
VDRC has 2 RNAi stocks for FBgn0032493 available for purchase.
Tissue	mRNA Signal	Present Call	Enrichment	Affy Call
Brain	4 ± 0	2 of 4	0.5	None
Head	11 ± 1	4 of 4	1.3	None
Thoracicoabdominal ganglion	8 ± 1	2 of 4	1	None
Crop	16 ± 1	4 of 4	1.9	Up
Midgut	7 ± 2	0 of 4	0.8	None
Tubule	8 ± 0	1 of 4	0.9	None
Hindgut	8 ± 1	2 of 4	1	None
Ovary	6 ± 0	3 of 4	0.8	None
Testis	6 ± 0	0 of 4	0.7	None
Male accessory glands	10 ± 0	2 of 4	1.2	None
Adult carcass	16 ± 2	2 of 4	1.9	None
Larval tubule	7 ± 2	2 of 4	0.8	None
Larval fat body	15 ± 1	3 of 4	1.8	Up
Whole fly	8 ± 1	2 of 4
N-acetylneuraminic acid phosphate synthase (Sas) CG5232; FBgn0038045; 1639936_at
Accessions: NP_650195.1; NM_141938;
GeneOntology: 0005975 / carbohydrate metabolic process ; 0006486 / protein amino acid glycosylation ; 0008152 / metabolic process ;
BioGrid reports that CG5232 interacts with CG6779 .
VDRC has 2 RNAi stocks for FBgn0038045 available for purchase.
Tissue	mRNA Signal	Present Call	Enrichment	Affy Call
Brain	40 ± 1	4 of 4	7.7	Up
Head	10 ± 3	0 of 4	2.1	None
Thoracicoabdominal ganglion	59 ± 3	4 of 4	11.2	Up
Crop	4 ± 1	0 of 4	0.8	None
Midgut	3 ± 1	0 of 4	0.7	None
Tubule	2 ± 0	0 of 4	0.5	Down
Hindgut	5 ± 1	0 of 4	1.1	None
Ovary	2 ± 1	0 of 4	0.4	None
Testis	6 ± 0	0 of 4	1.2	None
Male accessory glands	9 ± 2	0 of 4	1.7	None
Adult carcass	2 ± 0	0 of 4	0.5	None
Larval tubule	4 ± 1	0 of 4	0.9	None
Larval fat body	2 ± 0	0 of 4	0.5	None
Whole fly	5 ± 2	0 of 4
Brachyenteron (byn) CG7260; FBgn0011723; 1639885_at
Accessions: NP_524031.1; NM_079307;
GeneOntology: 0001700 / embryonic development via the syncytial blastoderm ; 0001709 / cell fate determination ; 0006355 / regulatio
Homophila reports that CG7260 is a close match (3e-35) to human gene CPX;TBX22 (NP_058650), a gene associated with Cleft palate with ankyloglossia, 303400 (3).
BioGrid reports that CG7260 interacts with CG10002 CG1389 .
VDRC has 1 RNAi stocks for FBgn0011723 available for purchase.
Tissue	mRNA Signal	Present Call	Enrichment	Affy Call
Brain	4 ± 0	0 of 4	0.3	Down
Head	4 ± 1	0 of 4	0.3	Down
Thoracicoabdominal ganglion	4 ± 0	0 of 4	0.3	Down
Crop	6 ± 2	0 of 4	0.4	Down
Midgut	7 ± 1	0 of 4	0.5	Down
Tubule	11 ± 1	0 of 4	0.8	Down
Hindgut	548 ± 20	4 of 4	37.6	Up
Ovary	3 ± 0	0 of 4	0.2	Down
Testis	6 ± 1	0 of 4	0.4	Down
Male accessory glands	14 ± 3	1 of 4	1	None
Adult carcass	8 ± 2	0 of 4	0.6	None
Larval tubule	9 ± 2	0 of 4	0.7	None
Larval fat body	21 ± 3	0 of 4	1.4	None
Whole fly	14 ± 0	4 of 4
CG15152 (CG15152) CG15152; FBgn0032665; 1633949_at
Accessions: NP_609865.1; NM_136021;
BioGrid reports that CG15152 interacts with CG2774 CG9893 CG5094 CG7919 CG9392 .
VDRC has 2 RNAi stocks for FBgn0032665 available for purchase.
Tissue	mRNA Signal	Present Call	Enrichment	Affy Call
Brain	3 ± 1	0 of 4	0	Down
Head	5 ± 2	0 of 4	0	Down
Thoracicoabdominal ganglion	4 ± 1	0 of 4	0	Down
Crop	6 ± 1	1 of 4	0	Down
Midgut	1895 ± 51	4 of 4	13.2	Up
Tubule	259 ± 17	4 of 4	1.8	Up
Hindgut	403 ± 11	4 of 4	2.8	Up
Ovary	1 ± 0	0 of 4	0	Down
Testis	33 ± 1	4 of 4	0.2	Down
Male accessory glands	18 ± 3	2 of 4	0.1	Down
Adult carcass	7 ± 2	0 of 4	0.1	Down
Larval tubule	718 ± 25	4 of 4	5	Up
Larval fat body	67 ± 14	4 of 4	0.5	Down
Whole fly	143 ± 20	4 of 4
Searching for CG31085-RA through 18771 annotations produced 0 hits
Myb-interacting protein 120 (mip120) CG6061; FBgn0033846; 1630099_at
Accessions: NP_610879.1; NM_137035;
GeneOntology: 0000122 / negative regulation of transcription from RNA polymerase II promoter ; 0006139 / nucleobase, nucleoside, nucl
VDRC has 2 RNAi stocks for FBgn0033846 available for purchase.
Tissue	mRNA Signal	Present Call	Enrichment	Affy Call
Brain	93 ± 2	4 of 4	1	None
Head	36 ± 2	4 of 4	0.4	Down
Thoracicoabdominal ganglion	58 ± 2	4 of 4	0.6	Down
Crop	41 ± 3	4 of 4	0.4	Down
Midgut	31 ± 2	4 of 4	0.3	Down
Tubule	56 ± 1	4 of 4	0.6	Down
Hindgut	42 ± 2	4 of 4	0.5	Down
Ovary	315 ± 8	4 of 4	3.5	Up
Testis	17 ± 1	4 of 4	0.2	Down
Male accessory glands	68 ± 5	4 of 4	0.8	Down
Adult carcass	38 ± 4	4 of 4	0.4	Down
Larval tubule	40 ± 3	4 of 4	0.4	Down
Larval fat body	43 ± 4	4 of 4	0.5	Down
Whole fly	91 ± 5	4 of 4
CG5787 (CG5787) CG5787; FBgn0032454; 1629001_at					60
Accessions: NP_609589.1; NM_135745;
VDRC has 2 RNAi stocks for FBgn0032454 available for purchase.
Tissue	mRNA Signal	Present Call	Enrichment	Affy Call
Brain	162 ± 1	4 of 4	0.8	None
Head	78 ± 3	4 of 4	0.4	Down
Thoracicoabdominal ganglion	163 ± 7	4 of 4	0.8	None
Crop	131 ± 5	4 of 4	0.7	Down
Midgut	86 ± 3	4 of 4	0.4	Down
Tubule	117 ± 3	4 of 4	0.6	Down
Hindgut	110 ± 13	4 of 4	0.6	Down
Ovary	405 ± 6	4 of 4	2.1	Up
Testis	281 ± 8	4 of 4	1.4	Up
Male accessory glands	229 ± 9	4 of 4	1.2	None
Adult carcass	59 ± 4	4 of 4	0.3	Down
Larval tubule	146 ± 4	4 of 4	0.8	Down
Larval fat body	123 ± 13	4 of 4	0.6	Down
Whole fly	195 ± 12	4 of 4
CG31477 (CG31477) CG31477; FBgn0051477; 1636925_at
Accessions: NP_731449.1; NM_169328;
GeneOntology: 0015986 / ATP synthesis coupled proton transport ; 0015992 / proton transport /
VDRC has 3 RNAi stocks for FBgn0051477 available for purchase.
Tissue	mRNA Signal	Present Call	Enrichment	Affy Call
Brain	6 ± 1	1 of 4	0.3	Down
Head	16 ± 3	1 of 4	0.7	None
Thoracicoabdominal ganglion	2 ± 0	0 of 4	0.1	Down
Crop	18 ± 2	0 of 4	0.8	None
Midgut	12 ± 2	0 of 4	0.5	Down
Tubule	11 ± 0	0 of 4	0.5	Down
Hindgut	29 ± 1	3 of 4	1.2	None
Ovary	7 ± 1	0 of 4	0.3	Down
Testis	188 ± 3	4 of 4	7.8	Up
Male accessory glands	2 ± 0	0 of 4	0.1	Down
Adult carcass	20 ± 6	0 of 4	0.9	None
Larval tubule	3 ± 0	0 of 4	0.1	Down
Larval fat body	70 ± 12	4 of 4	2.9	Up
Whole fly	24 ± 2	4 of 4
Dystrophin-like protein 3 (Dys) CG31175; FBgn0024242; 1625988_a_at
Accessions: NP_001036721.1; /// NP_001036722.1; /// NP_001036723.1; /// NP_001036724.1; /// NP_001036725.1; /// NP_001036726.1; /// NP_001036727.1; /// NP_001036728.1; NM_001043256; /// NM_001043257; /// NM_001043258; /// NM_001043259; /// NM_001043260; /// NM_001043261; /// NM_001043262; /// NM_001043263;
GeneOntology: 0007010 / cytoskeleton organization and biogenesis ; 0007263 / nitric oxide mediated signal transduction ; 0007268 / s
Interpro: IPR002017 // Spectrin repeat // 0.0057
BDGP gene expression has embryonic in situ data for Dys: 31 pix of staining in 15 body parts.
Homophila reports that CG31175 is a close match (1e-20) to human gene KIAA0796;KIAA1262;KIAA1756;SCAR8;SYNE1 (NP_149062), a gene associated with Spinocerebellar ataxia, autosomal recessive 8, 610743 (3).
BioGrid reports that CG31175 interacts with CG3263 CG33129 CG3509 CG3917 CG4621 CG4799 CG5005 CG5313 CG6506 CG6637 CG7281 CG8216 CG9083 CG9642 CG9769 .
VDRC has 1 RNAi stocks for FBgn0024242 available for purchase.
Tissue	mRNA Signal	Present Call	Enrichment	Affy Call
Brain	55 ± 2	4 of 4	1	None
Head	67 ± 6	4 of 4	1.2	None
Thoracicoabdominal ganglion	49 ± 3	4 of 4	0.8	None
Crop	120 ± 4	4 of 4	2.1	Up
Midgut	49 ± 3	4 of 4	0.8	None
Tubule	57 ± 3	4 of 4	1	None
Hindgut	150 ± 1	4 of 4	2.6	Up
Ovary	62 ± 1	4 of 4	1.1	None
Testis	40 ± 2	4 of 4	0.7	Down
Male accessory glands	95 ± 10	4 of 4	1.6	Up
Adult carcass	75 ± 4	4 of 4	1.3	Up
Larval tubule	213 ± 5	4 of 4	3.7	Up
Larval fat body	31 ± 4	4 of 4	0.5	Down
Whole fly	58 ± 4	4 of 4
CG12609 (CG12609) CG12609; FBgn0030952; 1635962_a_at
Accessions: NP_573322.1; /// NP_728194.1; NM_133094; /// NM_167629;
BioGrid reports that CG12609 interacts with CG15533 CG15634 CG1728 .
VDRC has 1 RNAi stocks for FBgn0030952 available for purchase.
Tissue	mRNA Signal	Present Call	Enrichment	Affy Call
Brain	3 ± 1	1 of 4	0.1	Down
Head	6 ± 0	0 of 4	0.2	Down
Thoracicoabdominal ganglion	3 ± 1	0 of 4	0.1	Down
Crop	3 ± 0	0 of 4	0.1	Down
Midgut	5 ± 2	0 of 4	0.1	Down
Tubule	5 ± 1	0 of 4	0.1	Down
Hindgut	3 ± 0	0 of 4	0.1	Down
Ovary	3 ± 0	1 of 4	0.1	Down
Testis	495 ± 7	4 of 4	12.3	Up
Male accessory glands	10 ± 3	1 of 4	0.3	Down
Adult carcass	8 ± 1	0 of 4	0.2	Down
Larval tubule	1 ± 0	0 of 4	0	Down
Larval fat body	60 ± 28	4 of 4	1.5	None
Whole fly	40 ± 1	4 of 4
lig family (Oli) CG5545; FBgn0032651; 1623378_at
Accessions: NP_523592.1; NM_078868;
GeneOntology: 0006357 / regulation of transcription from RNA polymerase II promoter ; 0007275 / multicellular organismal development
BDGP gene expression has embryonic in situ data for Oli: 54 pix of staining in 12 body parts.
BioGrid reports that CG5545 interacts with CG6223 CG9727 .
VDRC has 2 RNAi stocks for FBgn0032651 available for purchase.
Tissue	mRNA Signal	Present Call	Enrichment	Affy Call
Brain	261 ± 6	4 of 4	19.3	Up
Head	55 ± 2	4 of 4	4.1	Up
Thoracicoabdominal ganglion	203 ± 3	4 of 4	15	Up
Crop	5 ± 1	0 of 4	0.4	Down
Midgut	4 ± 1	0 of 4	0.4	Down
Tubule	3 ± 1	0 of 4	0.3	Down
Hindgut	4 ± 2	0 of 4	0.3	Down
Ovary	4 ± 0	1 of 4	0.3	Down
Testis	26 ± 1	4 of 4	1.9	Up
Male accessory glands	9 ± 1	0 of 4	0.7	None
Adult carcass	14 ± 1	0 of 4	1.1	None
Larval tubule	3 ± 1	0 of 4	0.3	Down
Larval fat body	9 ± 2	2 of 4	0.7	None
Whole fly	13 ± 1	4 of 4
CG13671 (CG13671) CG13671; FBgn0035867; 1631729_at
Accessions: NP_648202.1; NM_139945;
BioGrid reports that CG13671 interacts with CG6519 .
VDRC has 1 RNAi stocks for FBgn0035867 available for purchase.
Tissue	mRNA Signal	Present Call	Enrichment	Affy Call
Brain	69 ± 4	4 of 4	1.2	None
Head	67 ± 2	4 of 4	1.1	None
Thoracicoabdominal ganglion	84 ± 5	4 of 4	1.4	Up
Crop	52 ± 3	4 of 4	0.9	None
Midgut	56 ± 1	4 of 4	0.9	None
Tubule	46 ± 3	4 of 4	0.8	Down
Hindgut	70 ± 3	4 of 4	1.2	None
Ovary	121 ± 3	4 of 4	2	Up
Testis	16 ± 1	4 of 4	0.3	Down
Male accessory glands	125 ± 6	4 of 4	2.1	Up
Adult carcass	49 ± 5	4 of 4	0.8	None
Larval tubule	49 ± 3	4 of 4	0.8	None
Larval fat body	51 ± 4	4 of 4	0.9	None
Whole fly	60 ± 3	4 of 4
CG15882 (CG15882) CG15882; FBgn0030983; 1629296_at
Accessions: NP_573348.1; NM_133120;
VDRC has 2 RNAi stocks for FBgn0030983 available for purchase.
Tissue	mRNA Signal	Present Call	Enrichment	Affy Call
Brain	2 ± 1	0 of 4	0.2	Down
Head	4 ± 1	0 of 4	0.3	Down
Thoracicoabdominal ganglion	1 ± 0	0 of 4	0.1	Down
Crop	2 ± 1	0 of 4	0.2	Down
Midgut	9 ± 3	0 of 4	0.8	None
Tubule	1 ± 0	0 of 4	0.1	Down
Hindgut	5 ± 0	0 of 4	0.4	Down
Ovary	2 ± 0	0 of 4	0.2	Down
Testis	80 ± 3	4 of 4	6.7	Up
Male accessory glands	3 ± 3	0 of 4	0.3	None
Adult carcass	8 ± 0	0 of 4	0.7	None
Larval tubule	2 ± 1	0 of 4	0.2	Down
Larval fat body	13 ± 8	0 of 4	1.2	None
Whole fly	12 ± 2	1 of 4
CG18418 (CG18418) CG18418; FBgn0035568; 1627208_at
Accessions: NP_647924.2; NM_139667;
GeneOntology: 0006810 / transport ; 0006812 / cation transport ; 0006839 / mitochondrial transport ; 0006839 / mitochondrial transp
Homophila reports that CG18418 is a close match (4e-21) to human gene CTLN2;SLC25A13 (NP_055066), a gene associated with Citrullinemia, adult-onset type II, 603471 (3);Citrullinemia, type II, neonatal-onset, 605814 (3).
VDRC has 2 RNAi stocks for FBgn0035568 available for purchase.
Tissue	mRNA Signal	Present Call	Enrichment	Affy Call
Brain	5 ± 0	1 of 4	0	Down
Head	4 ± 0	0 of 4	0	Down
Thoracicoabdominal ganglion	7 ± 1	1 of 4	0.1	Down
Crop	6 ± 2	0 of 4	0	Down
Midgut	7 ± 1	0 of 4	0.1	Down
Tubule	13 ± 0	1 of 4	0.1	Down
Hindgut	16 ± 2	4 of 4	0.1	Down
Ovary	4 ± 1	1 of 4	0	Down
Testis	1184 ± 15	4 of 4	9.1	Up
Male accessory glands	10 ± 3	0 of 4	0.1	Down
Adult carcass	9 ± 0	0 of 4	0.1	Down
Larval tubule	5 ± 1	0 of 4	0	Down
Larval fat body	172 ± 85	4 of 4	1.3	None
Whole fly	130 ± 5	4 of 4
cyclin T2 (CycT) CG6292; FBgn0025455; 1637897_at
Accessions: NP_524127.2; /// NP_996117.1; NM_079403; /// NM_206395;
GeneOntology: 0000074 / regulation of progression through cell cycle ; 0000079 / regulation of cyclin-dependent protein kinase activi
BDGP gene expression has embryonic in situ data for CycT: 13 pix of staining in 7 body parts.
BioGrid reports that CG6292 interacts with CG5179 .
VDRC has 1 RNAi stocks for FBgn0025455 available for purchase.
Tissue	mRNA Signal	Present Call	Enrichment	Affy Call
Brain	58 ± 2	4 of 4	0.6	Down
Head	23 ± 2	4 of 4	0.2	Down
Thoracicoabdominal ganglion	36 ± 6	4 of 4	0.3	Down
Crop	35 ± 2	4 of 4	0.3	Down
Midgut	22 ± 2	4 of 4	0.2	Down
Tubule	31 ± 1	4 of 4	0.3	Down
Hindgut	29 ± 1	4 of 4	0.3	Down
Ovary	340 ± 6	4 of 4	3.2	Up
Testis	331 ± 13	4 of 4	3.1	Up
Male accessory glands	39 ± 3	4 of 4	0.4	Down
Adult carcass	35 ± 3	4 of 4	0.3	Down
Larval tubule	41 ± 1	4 of 4	0.4	Down
Larval fat body	59 ± 19	4 of 4	0.6	None
Whole fly	105 ± 4	4 of 4
Searching for CG33991-RA through 18771 annotations produced 0 hits
CG13455 (CG13455) CG13455; FBgn0036498; 1623128_at					70
Accessions: NP_648765.1; NM_140508;
BDGP gene expression has embryonic in situ data for CG13455: 4 pix of staining in 1 body parts.
VDRC has 2 RNAi stocks for FBgn0036498 available for purchase.
Tissue	mRNA Signal	Present Call	Enrichment	Affy Call
Brain	6 ± 1	1 of 4	0.3	Down
Head	6 ± 2	1 of 4	0.3	Down
Thoracicoabdominal ganglion	10 ± 1	2 of 4	0.5	Down
Crop	3 ± 0	0 of 4	0.2	Down
Midgut	2 ± 0	0 of 4	0.1	Down
Tubule	12 ± 0	0 of 4	0.5	Down
Hindgut	3 ± 1	0 of 4	0.2	Down
Ovary	0 ± 0	0 of 4	0	Down
Testis	411 ± 10	4 of 4	18	Up
Male accessory glands	4 ± 1	0 of 4	0.2	Down
Adult carcass	7 ± 1	0 of 4	0.3	Down
Larval tubule	3 ± 1	0 of 4	0.2	Down
Larval fat body	75 ± 35	3 of 4	3.3	None
Whole fly	22 ± 3	3 of 4
CG32079 (CG32079) CG32079; FBgn0052079; 1624749_at
Accessions: NP_729645.2; NM_168429;
GeneOntology: 0006865 / amino acid transport /
VDRC has 1 RNAi stocks for FBgn0052079 available for purchase.
Tissue	mRNA Signal	Present Call	Enrichment	Affy Call
Brain	5 ± 0	0 of 4	1.2	None
Head	4 ± 1	0 of 4	0.9	None
Thoracicoabdominal ganglion	4 ± 1	0 of 4	0.9	None
Crop	5 ± 2	0 of 4	1.2	None
Midgut	8 ± 2	0 of 4	1.7	None
Tubule	8 ± 0	0 of 4	1.7	Up
Hindgut	6 ± 2	0 of 4	1.3	None
Ovary	2 ± 0	0 of 4	0.4	Down
Testis	28 ± 0	4 of 4	5.8	Up
Male accessory glands	5 ± 1	0 of 4	1.1	None
Adult carcass	5 ± 2	0 of 4	1.1	None
Larval tubule	6 ± 1	0 of 4	1.3	None
Larval fat body	6 ± 2	0 of 4	1.4	None
Whole fly	4 ± 0	0 of 4
CG30395 (CG30395) CG30395; FBgn0050395; 1623856_at
Accessions: NP_726116.1; NM_166486;
VDRC has 1 RNAi stocks for FBgn0050395 available for purchase.
Tissue	mRNA Signal	Present Call	Enrichment	Affy Call
Brain	2 ± 1	0 of 4	0	Down
Head	0 ± 0	0 of 4	0	Down
Thoracicoabdominal ganglion	1 ± 0	0 of 4	0	Down
Crop	2 ± 1	0 of 4	0	Down
Midgut	0 ± 0	0 of 4	0	Down
Tubule	5 ± 0	0 of 4	0.1	Down
Hindgut	5 ± 0	0 of 4	0.1	Down
Ovary	2 ± 0	0 of 4	0	Down
Testis	21 ± 1	4 of 4	0.4	Down
Male accessory glands	2649 ± 389	4 of 4	49	Up
Adult carcass	5 ± 2	0 of 4	0.1	Down
Larval tubule	0 ± 0	0 of 4	0	Down
Larval fat body	6 ± 1	0 of 4	0.1	Down
Whole fly	54 ± 7	4 of 4
eIF2B-gamma (eIF2B-gamma) CG8190; FBgn0034029; 1638841_at
Accessions: NP_611046.2; NM_137202;
GeneOntology: 0006413 / translational initiation ; 0009058 / biosynthetic process /
Homophila reports that CG8190 is a close match (5e-70) to human gene EIF2B3 (NP_065098), a gene associated with Leukoencephalopathy with vanishing white matter, 603896 (3).
VDRC has 1 RNAi stocks for FBgn0034029 available for purchase.
Tissue	mRNA Signal	Present Call	Enrichment	Affy Call
Brain	139 ± 2	4 of 4	1.1	None
Head	115 ± 5	4 of 4	0.9	None
Thoracicoabdominal ganglion	177 ± 10	4 of 4	1.4	Up
Crop	131 ± 4	4 of 4	1	None
Midgut	112 ± 5	4 of 4	0.9	None
Tubule	126 ± 5	4 of 4	1	None
Hindgut	144 ± 4	4 of 4	1.1	None
Ovary	163 ± 4	4 of 4	1.3	Up
Testis	37 ± 1	4 of 4	0.3	Down
Male accessory glands	144 ± 3	4 of 4	1.1	None
Adult carcass	121 ± 8	4 of 4	1	None
Larval tubule	113 ± 6	4 of 4	0.9	None
Larval fat body	125 ± 14	4 of 4	1	None
Whole fly	126 ± 10	4 of 4
CG30038 (CG30038) CG30038; FBgn0050038; 1628629_at
Accessions: NP_725086.2; NM_165851;
Interpro: IPR001132 // Dwarfin protein // 1.9E-4 /// IPR001357 // BRCT // 4.8E-6 /// IPR001357 // BRCT // 4.8E-6
VDRC has 2 RNAi stocks for FBgn0050038 available for purchase.
Tissue	mRNA Signal	Present Call	Enrichment	Affy Call
Brain	13 ± 1	4 of 4	0.1	Down
Head	27 ± 2	4 of 4	0.1	Down
Thoracicoabdominal ganglion	18 ± 1	2 of 4	0.1	Down
Crop	49 ± 4	4 of 4	0.2	Down
Midgut	68 ± 2	4 of 4	0.3	Down
Tubule	429 ± 42	4 of 4	2.1	Up
Hindgut	54 ± 3	4 of 4	0.3	Down
Ovary	237 ± 5	4 of 4	1.1	None
Testis	1357 ± 34	4 of 4	6.5	Up
Male accessory glands	107 ± 4	4 of 4	0.5	Down
Adult carcass	86 ± 8	4 of 4	0.4	Down
Larval tubule	200 ± 10	4 of 4	1	None
Larval fat body	163 ± 59	4 of 4	0.8	None
Whole fly	207 ± 12	4 of 4
bicoid-interacting protein 3 (bin3) CG8276; FBgn0033073; 1635633_s_at
Accessions: NP_523626.2; /// NP_724468.1; NM_078902; /// NM_165468;
GeneOntology: 0006479 / protein amino acid methylation ; 0006820 / anion transport ; 0008152 / metabolic process ; 0045449 / regula
Interpro: IPR013216 // Methyltransferase type 11 // 1.4E-6 /// IPR013217 // Methyltransferase type 12 // 2.3E-6
BDGP gene expression has embryonic in situ data for bin3: 17 pix of staining in 22 body parts.
VDRC has 2 RNAi stocks for FBgn0033073 available for purchase.
Tissue	mRNA Signal	Present Call	Enrichment	Affy Call
Brain	217 ± 6	4 of 4	1.4	Up
Head	96 ± 7	4 of 4	0.6	Down
Thoracicoabdominal ganglion	225 ± 17	4 of 4	1.5	Up
Crop	75 ± 4	4 of 4	0.5	Down
Midgut	46 ± 1	4 of 4	0.3	Down
Tubule	54 ± 2	4 of 4	0.4	Down
Hindgut	71 ± 4	4 of 4	0.5	Down
Ovary	381 ± 3	4 of 4	2.5	Up
Testis	50 ± 3	4 of 4	0.3	Down
Male accessory glands	115 ± 4	4 of 4	0.8	Down
Adult carcass	93 ± 9	4 of 4	0.6	Down
Larval tubule	108 ± 8	4 of 4	0.7	Down
Larval fat body	73 ± 4	4 of 4	0.5	Down
Whole fly	153 ± 12	4 of 4
mutagen-sensitive 312 (mus312) CG8601; FBgn0002909; 1629113_a_at
Accessions: NP_001036589.1; /// NP_648104.2; /// NP_729234.1; NM_001043124; /// NM_139847; /// NM_168200;
GeneOntology: 0000712 / resolution of meiotic joint molecules as recombinants ; 0000715 / nucleotide-excision repair, DNA damage reco
BioGrid reports that CG8601 interacts with CG8942 CG3697 .
VDRC has 2 RNAi stocks for FBgn0002909 available for purchase.
Tissue	mRNA Signal	Present Call	Enrichment	Affy Call
Brain	58 ± 2	4 of 4	1	None
Head	38 ± 2	4 of 4	0.6	Down
Thoracicoabdominal ganglion	57 ± 5	4 of 4	0.9	None
Crop	47 ± 2	4 of 4	0.8	Down
Midgut	28 ± 2	4 of 4	0.5	Down
Tubule	52 ± 2	4 of 4	0.9	Down
Hindgut	45 ± 4	4 of 4	0.7	Down
Ovary	128 ± 2	4 of 4	2.1	Up
Testis	82 ± 1	4 of 4	1.4	Up
Male accessory glands	28 ± 3	3 of 4	0.5	Down
Adult carcass	43 ± 2	4 of 4	0.7	Down
Larval tubule	60 ± 3	4 of 4	1	None
Larval fat body	41 ± 9	3 of 4	0.7	None
Whole fly	60 ± 1	4 of 4
CG15829 (CG15829) CG15829; FBgn0035743; 1633251_at
Accessions: NP_648082.1; NM_139825;
GeneOntology: 0006869 / lipid transport ; 0042049 / cell acyl-CoA homeostasis /
Tissue	mRNA Signal	Present Call	Enrichment	Affy Call
Brain	5 ± 2	0 of 4	0	Down
Head	4 ± 2	0 of 4	0	Down
Thoracicoabdominal ganglion	1 ± 0	0 of 4	0	Down
Crop	9 ± 2	0 of 4	0.1	Down
Midgut	1981 ± 101	4 of 4	15.4	Up
Tubule	7 ± 1	0 of 4	0.1	Down
Hindgut	63 ± 20	4 of 4	0.5	None
Ovary	6 ± 1	0 of 4	0	Down
Testis	15 ± 1	2 of 4	0.1	Down
Male accessory glands	3 ± 0	0 of 4	0	Down
Adult carcass	5 ± 3	0 of 4	0	Down
Larval tubule	17 ± 5	1 of 4	0.1	Down
Larval fat body	15 ± 3	1 of 4	0.1	Down
Whole fly	128 ± 30	4 of 4
Death associated molecule related to Mch2 (Damm) CG18188; FBgn0033659; 1627463_at
Accessions: NP_523703.2; NM_078979;
GeneOntology: 0006508 / proteolysis ; 0006915 / apoptosis ; 0006917 / induction of apoptosis ; 0007242 / intracellular signaling ca
BioGrid reports that CG18188 interacts with CG12284 CG5123 CG8293 .
Tissue	mRNA Signal	Present Call	Enrichment	Affy Call
Brain	5 ± 1	1 of 4	0	Down
Head	4 ± 0	0 of 4	0	Down
Thoracicoabdominal ganglion	7 ± 1	1 of 4	0	Down
Crop	3 ± 0	0 of 4	0	Down
Midgut	2308 ± 31	4 of 4	7.6	Up
Tubule	809 ± 40	4 of 4	2.7	Up
Hindgut	430 ± 17	4 of 4	1.4	Up
Ovary	4 ± 0	0 of 4	0	Down
Testis	5 ± 1	1 of 4	0	Down
Male accessory glands	12 ± 1	2 of 4	0	Down
Adult carcass	3 ± 1	0 of 4	0	Down
Larval tubule	60 ± 11	4 of 4	0.2	Down
Larval fat body	2 ± 1	0 of 4	0	Down
Whole fly	302 ± 19	4 of 4
Searching for CG15610-RA through 18771 annotations produced 1 hits
CG33456 (CG33456) CG33456; FBgn0053456; 1628478_at
CG13993 (CG13993) CG13993; FBgn0031776; 1640263_at					80
Accessions: NP_608992.1; NM_135148;
GeneOntology: 0006457 / protein folding /
BDGP gene expression has embryonic in situ data for CG13993: 11 pix of staining in 10 body parts.
BioGrid reports that CG13993 interacts with CG18764 CG3093 CG7185 CG8854 CG9522 CG6856 CG9597 .
VDRC has 1 RNAi stocks for FBgn0031776 available for purchase.
Tissue	mRNA Signal	Present Call	Enrichment	Affy Call
Brain	228 ± 6	4 of 4	0.7	Down
Head	185 ± 6	4 of 4	0.6	Down
Thoracicoabdominal ganglion	223 ± 9	4 of 4	0.7	Down
Crop	311 ± 12	4 of 4	1	None
Midgut	262 ± 4	4 of 4	0.8	Down
Tubule	73 ± 7	4 of 4	0.2	Down
Hindgut	193 ± 4	4 of 4	0.6	Down
Ovary	561 ± 6	4 of 4	1.8	Up
Testis	348 ± 2	4 of 4	1.1	None
Male accessory glands	208 ± 12	4 of 4	0.7	Down
Adult carcass	129 ± 7	4 of 4	0.4	Down
Larval tubule	234 ± 8	4 of 4	0.7	Down
Larval fat body	176 ± 16	4 of 4	0.6	Down
Whole fly	320 ± 11	4 of 4
lethal (2) c00136 (kuz) CG7147; FBgn0015954; 1628215_s_at
Accessions: NP_001014481.1; /// NP_477187.1; /// NP_723825.1; NM_001014481; /// NM_057839; /// NM_165047;
GeneOntology: 0006508 / proteolysis ; 0007219 / Notch signaling pathway ; 0007220 / Notch receptor processing ; 0007417 / central n
Interpro: IPR001590 // Peptidase M12B, ADAM/reprolysin // 0.0042
BioGrid reports that CG7147 interacts with CG8365 CG5460 CG6127 CG3936 CG3936 CG3936 CG3936 CG3936 CG3936 CG3936 CG3936 .
Tissue	mRNA Signal	Present Call	Enrichment	Affy Call
Brain	140 ± 12	4 of 4	2.9	Up
Head	32 ± 6	4 of 4	0.7	None
Thoracicoabdominal ganglion	107 ± 10	4 of 4	2.2	Up
Crop	33 ± 2	4 of 4	0.7	None
Midgut	15 ± 2	4 of 4	0.3	Down
Tubule	137 ± 14	4 of 4	2.8	Up
Hindgut	61 ± 7	4 of 4	1.3	None
Ovary	121 ± 5	4 of 4	2.5	Up
Testis	13 ± 1	4 of 4	0.3	Down
Male accessory glands	86 ± 4	4 of 4	1.8	Up
Adult carcass	19 ± 2	2 of 4	0.4	Down
Larval tubule	91 ± 7	4 of 4	1.9	Up
Larval fat body	199 ± 10	4 of 4	4.1	Up
Whole fly	49 ± 8	4 of 4
Epac (Epac) CG3427; FBgn0033102; 1631112_at
Accessions: NP_724498.1; NM_165490;
GeneOntology: 0000165 / MAPKKK cascade ; 0006118 / electron transport ; 0006468 / protein amino acid phosphorylation ; 0007165 / si
BDGP gene expression has embryonic in situ data for CG3427: 4 pix of staining in 1 body parts.
Homophila reports that CG3427 is a close match (6e-17) to human gene GF1;GINGF;HGF;NS4;SOS1 (NP_005624), a gene associated with Fibromatosis, gingival, 135300 (3);Noonan syndrome 4, 610733 (3).
BioGrid reports that CG3427 interacts with CG3831 CG4196 CG4415 CG4463 CG4488 CG4729 CG4759 CG4965 CG5248 CG5468 CG5515 CG5671 CG6045 CG6817 CG7113 CG7211 CG7933 CG7949 CG8206 CG8620 CG8929 CG9916 .
VDRC has 4 RNAi stocks for FBgn0033102 available for purchase.
Tissue	mRNA Signal	Present Call	Enrichment	Affy Call
Brain	111 ± 5	4 of 4	3	Up
Head	73 ± 5	4 of 4	2	Up
Thoracicoabdominal ganglion	48 ± 4	4 of 4	1.3	None
Crop	14 ± 2	1 of 4	0.4	Down
Midgut	120 ± 1	4 of 4	3.2	Up
Tubule	59 ± 5	4 of 4	1.6	Up
Hindgut	30 ± 2	3 of 4	0.8	Down
Ovary	42 ± 2	4 of 4	1.1	None
Testis	77 ± 7	4 of 4	2.1	Up
Male accessory glands	74 ± 1	4 of 4	2	Up
Adult carcass	2 ± 1	0 of 4	0.1	Down
Larval tubule	106 ± 2	4 of 4	2.8	Up
Larval fat body	15 ± 4	1 of 4	0.4	Down
Whole fly	37 ± 0	4 of 4
flotillin 2 (Flo-2) CG32593; FBgn0024753; 1625923_s_at
Accessions: NP_511157.2; /// NP_727797.1; /// NP_727798.1; /// NP_727799.1; /// NP_727812.1; /// NP_727814.1; NM_078602; /// NM_167415; /// NM_167416; /// NM_167417; /// NM_167419; /// NM_167421;
GeneOntology: 0007155 / cell adhesion ; 0007155 / cell adhesion ; 0007398 / ectoderm development ; 0007399 / nervous system develop
Interpro: IPR001107 // Band 7 protein // 1.4E-8
BDGP gene expression has embryonic in situ data for Flo-2: 8 pix of staining in 1 body parts.
VDRC has 2 RNAi stocks for FBgn0024753 available for purchase.
Tissue	mRNA Signal	Present Call	Enrichment	Affy Call
Brain	253 ± 18	4 of 4	3	Up
Head	198 ± 22	4 of 4	2.4	Up
Thoracicoabdominal ganglion	274 ± 16	4 of 4	3.2	Up
Crop	220 ± 17	4 of 4	2.6	Up
Midgut	62 ± 3	4 of 4	0.7	Down
Tubule	95 ± 7	4 of 4	1.1	None
Hindgut	107 ± 4	4 of 4	1.3	Up
Ovary	141 ± 4	4 of 4	1.7	Up
Testis	35 ± 4	4 of 4	0.4	Down
Male accessory glands	61 ± 4	4 of 4	0.7	Down
Adult carcass	87 ± 4	4 of 4	1	None
Larval tubule	218 ± 16	4 of 4	2.6	Up
Larval fat body	101 ± 6	4 of 4	1.2
CG9568 (CG9568 /// DyakCG9568) CG9568; FBgn0032087 /// FBgn0068191; 1639297_at
Accessions: NP_609267.1; NM_135423;
Tissue	mRNA Signal	Present Call	Enrichment	Affy Call
Brain	2 ± 1	0 of 4	0	Down
Head	2 ± 0	0 of 4	0	Down
Thoracicoabdominal ganglion	2 ± 0	0 of 4	0	Down
Crop	10 ± 3	0 of 4	0	Down
Midgut	5435 ± 144	4 of 4	3.3	Up
Tubule	2027 ± 412	4 of 4	1.2	None
Hindgut	3162 ± 86	4 of 4	1.9	Up
Ovary	1 ± 0	0 of 4	0	Down
Testis	1 ± 0	0 of 4	0	Down
Male accessory glands	5 ± 1	0 of 4	0	Down
Adult carcass	7 ± 2	0 of 4	0	Down
Larval tubule	1177 ± 252	4 of 4	0.7	None
Larval fat body	11 ± 2	0 of 4	0	Down
Whole fly	1645 ± 120	4 of 4
CG9582 (CG9582) CG9582; FBgn0032090; 1627022_at
Accessions: NP_609270.1; NM_135426;
GeneOntology: 0006810 / transport /
BDGP gene expression has embryonic in situ data for CG9582: 2 pix of staining in 1 body parts.
Homophila reports that CG9582 is a close match (9e-17) to human gene CAC;CACT;SLC25A20 (NP_000378), a gene associated with Carnitine-acylcarnitine translocase deficiency (3).
VDRC has 2 RNAi stocks for FBgn0032090 available for purchase.
Tissue	mRNA Signal	Present Call	Enrichment	Affy Call
Brain	1 ± 0	0 of 4	0.1	Down
Head	1 ± 0	0 of 4	0	Down
Thoracicoabdominal ganglion	2 ± 1	0 of 4	0.1	Down
Crop	2 ± 0	0 of 4	0.1	Down
Midgut	3 ± 1	0 of 4	0.1	Down
Tubule	1 ± 0	0 of 4	0.1	Down
Hindgut	3 ± 1	0 of 4	0.1	Down
Ovary	0 ± 0	0 of 4	0	Down
Testis	394 ± 11	4 of 4	12.1	Up
Male accessory glands	5 ± 2	0 of 4	0.2	Down
Adult carcass	5 ± 2	0 of 4	0.2	Down
Larval tubule	2 ± 0	0 of 4	0.1	Down
Larval fat body	31 ± 18	2 of 4	1	None
Whole fly	32 ± 3	4 of 4
CG31708 (CG31708) CG31708; FBgn0051708; 1632477_s_at
Accessions: NP_723441.2; /// NP_723442.2; NM_164845; /// NM_164846;
GeneOntology: 0007154 / cell communication ; 0007155 / cell adhesion ; 0007165 / signal transduction ; 0007275 / multicellular orga
BDGP gene expression has embryonic in situ data for CG31708: 4 pix of staining in 1 body parts.
Homophila reports that CG31708 is a close match (3e-19) to human gene FBLN6;FIBL6;HMCN1 (NP_114141), a gene associated with Macular degeneration, age-related, 1, 603075 (3).
BioGrid reports that CG31708 interacts with CG6767 .
VDRC has 2 RNAi stocks for FBgn0051708 available for purchase.
Tissue	mRNA Signal	Present Call	Enrichment	Affy Call
Brain	37 ± 4	4 of 4	9.9	Up
Head	14 ± 1	4 of 4	3.8	Up
Thoracicoabdominal ganglion	23 ± 2	4 of 4	6.2	Up
Crop	5 ± 0	1 of 4	1.4	None
Midgut	0 ± 0	0 of 4	0.2	Down
Tubule	2 ± 0	0 of 4	0.8	None
Hindgut	0 ± 0	0 of 4	0.2	Down
Ovary	0 ± 0	0 of 4	0	Down
Testis	11 ± 1	4 of 4	3.1	Up
Male accessory glands	3 ± 1	0 of 4	0.8	None
Adult carcass	4 ± 2	0 of 4	1.1	None
Larval tubule	3 ± 0	0 of 4	0.9	None
Larval fat body	2 ± 1	1 of 4	0.8	None
Whole fly	3 ± 0	2 of 4
Searching for CG34383-RA through 18771 annotations produced 0 hits
CG31533 (CG31533) CG31533; FBgn0051533; 1633657_at
Accessions: NP_731887.1; NM_169569;
Tissue	mRNA Signal	Present Call	Enrichment	Affy Call
Brain	1 ± 0	0 of 4	0	Down
Head	2 ± 0	0 of 4	0	Down
Thoracicoabdominal ganglion	1 ± 0	0 of 4	0	Down
Crop	1 ± 0	0 of 4	0	Down
Midgut	3 ± 1	0 of 4	0.1	Down
Tubule	2 ± 0	0 of 4	0.1	Down
Hindgut	2 ± 1	0 of 4	0	Down
Ovary	1 ± 0	0 of 4	0	Down
Testis	626 ± 10	4 of 4	12.7	Up
Male accessory glands	6 ± 3	0 of 4	0.1	Down
Adult carcass	5 ± 3	0 of 4	0.1	Down
Larval tubule	1 ± 0	0 of 4	0	Down
Larval fat body	61 ± 32	3 of 4	1.2	None
Whole fly	49 ± 4	4 of 4
protein phosphatase from PCR fragment D27 (CanA-14F) CG9819; FBgn0030758; 1623931_s_at
Accessions: NP_727985.2; /// NP_727986.2; NM_167523; /// NM_167524;
GeneOntology: 0006470 / protein amino acid dephosphorylation / non-traceable author statement
VDRC has 1 RNAi stocks for FBgn0030758 available for purchase.
Tissue	mRNA Signal	Present Call	Enrichment	Affy Call
Brain	62 ± 1	4 of 4	2.8	Up
Head	18 ± 2	4 of 4	0.8	None
Thoracicoabdominal ganglion	60 ± 5	4 of 4	2.7	Up
Crop	26 ± 2	4 of 4	1.2	None
Midgut	12 ± 4	0 of 4	0.5	None
Tubule	4 ± 0	0 of 4	0.2	Down
Hindgut	18 ± 1	3 of 4	0.8	None
Ovary	21 ± 2	4 of 4	1	None
Testis	3 ± 1	0 of 4	0.1	Down
Male accessory glands	25 ± 3	1 of 4	1.2	None
Adult carcass	36 ± 4	3 of 4	1.6	Up
Larval tubule	7 ± 1	0 of 4	0.3	Down
Larval fat body	2 ± 1	0 of 4	0.1	Down
Whole fly	22 ± 2	4 of 4
Gustatory receptor 59c (Gr59c) CG30186; FBgn0041235; 1624612_at					90
Accessions: NP_726292.1; NM_166586;
GeneOntology: 0018346 / protein amino acid prenylation ; 0050909 / sensory perception of taste /
VDRC has 2 RNAi stocks for FBgn0041235 available for purchase.
Tissue	mRNA Signal	Present Call	Enrichment	Affy Call
Brain	0 ± 0	0 of 4	0.3	None
Head	1 ± 0	0 of 4	0.4	None
Thoracicoabdominal ganglion	2 ± 0	0 of 4	0.9	None
Crop	2 ± 0	0 of 4	0.7	None
Midgut	2 ± 1	0 of 4	0.8	None
Tubule	2 ± 0	0 of 4	0.9	None
Hindgut	2 ± 1	0 of 4	0.8	None
Ovary	2 ± 0	0 of 4	0.7	None
Testis	3 ± 0	0 of 4	1.2	None
Male accessory glands	6 ± 1	1 of 4	2.4	None
Adult carcass	5 ± 1	0 of 4	2.1	None
Larval tubule	3 ± 1	0 of 4	1.3	None
Larval fat body	4 ± 2	0 of 4	1.5	None
Whole fly	2 ± 1	1 of 4
paralyzed (para) CG9907; FBgn0003036; 1627300_at
Accessions: NP_001036280.1; /// NP_001036281.1; /// NP_523371.2; NM_001042815; /// NM_001042816; /// NM_078647;
GeneOntology: 0006814 / sodium ion transport ; 0006936 / muscle contraction ; 0007268 / synaptic transmission ; 0045433 / male cour
Interpro: IPR010526 // Sodium ion transport-associated // 0.0065
Homophila reports that CG9907 is a close match (4e-64) to human gene CACNA1C;CACNL1A1;CCHL1A1;TS (NP_000710), a gene associated with Timothy syndrome, 601005 (3).
BioGrid reports that CG9907 interacts with CG32688 CG7765 CG12348 CG12348 CG12348 CG12348 .
VDRC has 2 RNAi stocks for FBgn0003036 available for purchase.
Tissue	mRNA Signal	Present Call	Enrichment	Affy Call
Brain	135 ± 7	4 of 4	17.2	Up
Head	14 ± 2	4 of 4	1.8	None
Thoracicoabdominal ganglion	116 ± 22	4 of 4	14.8	Up
Crop	3 ± 1	0 of 4	0.4	None
Midgut	0 ± 0	0 of 4	0.1	Down
Tubule	5 ± 1	0 of 4	0.6	None
Hindgut	3 ± 1	0 of 4	0.5	None
Ovary	2 ± 0	0 of 4	0.3	Down
Testis	1 ± 0	0 of 4	0.2	Down
Male accessory glands	1 ± 0	0 of 4	0.1	Down
Adult carcass	13 ± 0	0 of 4	1.7	Up
Larval tubule	1 ± 0	0 of 4	0.2	Down
Larval fat body	4 ± 2	0 of 4	0.5	None
Whole fly	7 ± 1	0 of 4
CG9918 (CG9918) CG9918; FBgn0038201; 1630762_at
Accessions: NP_001014620.1; NM_001014620;
GeneOntology: 0007165 / signal transduction ; 0007186 / G-protein coupled receptor protein signaling pathway ; 0007186 / G-protein c
Homophila reports that CG9918 is a close match (4e-16) to human gene ADRB2 (NP_000015), a gene associated with Beta-2-adrenoreceptor agonist, reduced response to (3);{Asthma, nocturnal, susceptibility to}, 600807 (3);{Obesity, susceptibility to}, 601665 (3).
Tissue	mRNA Signal	Present Call	Enrichment	Affy Call
Brain	2 ± 0	0 of 4	0.3	Down
Head	16 ± 1	4 of 4	1.8	Up
Thoracicoabdominal ganglion	10 ± 1	3 of 4	1.1	None
Crop	12 ± 1	4 of 4	1.4	None
Midgut	11 ± 1	3 of 4	1.3	None
Tubule	5 ± 0	0 of 4	0.6	Down
Hindgut	7 ± 1	2 of 4	0.9	None
Ovary	5 ± 0	2 of 4	0.6	Down
Testis	9 ± 0	4 of 4	1	None
Male accessory glands	2 ± 1	0 of 4	0.3	Down
Adult carcass	39 ± 0	4 of 4	4.4	Up
Larval tubule	5 ± 2	0 of 4	0.6	None
Larval fat body	7 ± 2	0 of 4	0.9	None
Whole fly	9 ± 0	4 of 4
CG10105 (CG10105) CG10105; FBgn0033935; 1635018_at
Accessions: NP_610963.1; NM_137119;
BDGP gene expression has embryonic in situ data for CG10105: 4 pix of staining in 1 body parts.
VDRC has 1 RNAi stocks for FBgn0033935 available for purchase.
Tissue	mRNA Signal	Present Call	Enrichment	Affy Call
Brain	73 ± 2	4 of 4	1.3	Up
Head	33 ± 2	4 of 4	0.6	Down
Thoracicoabdominal ganglion	54 ± 2	4 of 4	1	None
Crop	53 ± 2	4 of 4	1	None
Midgut	26 ± 1	4 of 4	0.5	Down
Tubule	25 ± 1	4 of 4	0.5	Down
Hindgut	34 ± 2	4 of 4	0.6	Down
Ovary	126 ± 1	4 of 4	2.3	Up
Testis	17 ± 2	4 of 4	0.3	Down
Male accessory glands	29 ± 3	4 of 4	0.5	Down
Adult carcass	31 ± 2	4 of 4	0.6	Down
Larval tubule	37 ± 1	4 of 4	0.7	Down
Larval fat body	36 ± 6	4 of 4	0.7	Down
Whole fly	55 ± 3	4 of 4
CG10176 (CG10176) CG10176; FBgn0032682; 1636650_at
Accessions: NP_609880.1; NM_136036;
BDGP gene expression has embryonic in situ data for CG10176: 25 pix of staining in 17 body parts.
BioGrid reports that CG10176 interacts with CG7662 .
VDRC has 1 RNAi stocks for FBgn0032682 available for purchase.
Tissue	mRNA Signal	Present Call	Enrichment	Affy Call
Brain	3 ± 1	0 of 4	0.1	Down
Head	127 ± 5	4 of 4	3.4	Up
Thoracicoabdominal ganglion	5 ± 1	0 of 4	0.1	Down
Crop	408 ± 12	4 of 4	10.8	Up
Midgut	21 ± 2	3 of 4	0.6	Down
Tubule	197 ± 12	4 of 4	5.2	Up
Hindgut	194 ± 8	4 of 4	5.1	Up
Ovary	4 ± 0	0 of 4	0.1	Down
Testis	23 ± 1	4 of 4	0.6	None
Male accessory glands	202 ± 7	4 of 4	5.4	Up
Adult carcass	87 ± 5	4 of 4	2.3	Up
Larval tubule	135 ± 3	4 of 4	3.6	Up
Larval fat body	1 ± 0	0 of 4	0	Down
Whole fly	37 ± 5	4 of 4
CG16995 (CG16995) CG16995; FBgn0031412; 1636233_at
Accessions: NP_608668.2; NM_134824;
GeneOntology: 0006952 / defense response /
BioGrid reports that CG16995 interacts with CG9986 .
VDRC has 1 RNAi stocks for FBgn0031412 available for purchase.
Tissue	mRNA Signal	Present Call	Enrichment	Affy Call
Brain	3 ± 1	0 of 4	0.2	Down
Head	3 ± 0	0 of 4	0.2	Down
Thoracicoabdominal ganglion	3 ± 2	0 of 4	0.2	Down
Crop	7 ± 1	0 of 4	0.4	None
Midgut	268 ± 13	4 of 4	13.2	Up
Tubule	47 ± 12	3 of 4	2.3	Up
Hindgut	254 ± 20	4 of 4	12.5	Up
Ovary	4 ± 0	0 of 4	0.2	Down
Testis	27 ± 2	4 of 4	1.3	None
Male accessory glands	11 ± 2	2 of 4	0.5	None
Adult carcass	4 ± 1	0 of 4	0.2	Down
Larval tubule	540 ± 138	4 of 4	26.5	Up
Larval fat body	14 ± 3	0 of 4	0.7	None
Whole fly	20 ± 4	2 of 4
Bicaudal-C (BicC) CG4824; FBgn0000182; 1631632_s_at
Accessions: NP_476865.1; /// NP_723948.1; /// NP_723949.1; NM_057517; /// NM_165144; /// NM_165145;
GeneOntology: 0007275 / multicellular organismal development ; 0007297 / follicle cell migration (sensu Insecta) ; 0007319 / negativ
BioGrid reports that CG4824 interacts with CG5272 CG7057 CG6172 CG7056 CG7212 CG8368 CG10868 .
VDRC has 2 RNAi stocks for FBgn0000182 available for purchase.
Tissue	mRNA Signal	Present Call	Enrichment	Affy Call
Brain	4 ± 1	0 of 4	0	Down
Head	4 ± 1	1 of 4	0	Down
Thoracicoabdominal ganglion	8 ± 0	1 of 4	0	Down
Crop	14 ± 2	3 of 4	0	Down
Midgut	7 ± 1	1 of 4	0	Down
Tubule	26 ± 21	0 of 4	0	Down
Hindgut	5 ± 2	0 of 4	0	Down
Ovary	1501 ± 20	4 of 4	2.3	Up
Testis	428 ± 23	4 of 4	0.7	Down
Male accessory glands	4 ± 0	0 of 4	0	Down
Adult carcass	46 ± 12	4 of 4	0.1	Down
Larval tubule	5 ± 1	0 of 4	0	Down
Larval fat body	40 ± 14	4 of 4	0.1	Down
Whole fly	650 ± 42	4 of 4
CG6385 (CG6385) CG6385; FBgn0034276; 1639819_at
Accessions: NP_611263.1; NM_137419;
GeneOntology: 0006118 / electron transport ; 0006520 / amino acid metabolic process ; 0006546 / glycine catabolic process /
Interpro: IPR002218 // Glucose-inhibited division protein A // 2.2E-5 /// IPR002922 // Thiamine biosynthesis Thi4 protein // 7.9E-
Homophila reports that CG6385 is a close match (8e-106) to human gene DMGDH;DMGDHD (NP_037523), a gene associated with Dimethylglycine dehydrogenase deficiency, 605850 (3).
VDRC has 2 RNAi stocks for FBgn0034276 available for purchase.
Tissue	mRNA Signal	Present Call	Enrichment	Affy Call
Brain	6 ± 0	1 of 4	0.2	Down
Head	110 ± 14	4 of 4	4.3	Up
Thoracicoabdominal ganglion	7 ± 1	1 of 4	0.3	Down
Crop	8 ± 0	0 of 4	0.3	Down
Midgut	16 ± 2	0 of 4	0.7	None
Tubule	8 ± 1	0 of 4	0.3	Down
Hindgut	15 ± 1	4 of 4	0.6	None
Ovary	3 ± 0	2 of 4	0.1	Down
Testis	1 ± 0	0 of 4	0.1	Down
Male accessory glands	5 ± 2	0 of 4	0.2	Down
Adult carcass	85 ± 10	4 of 4	3.3	Up
Larval tubule	7 ± 1	1 of 4	0.3	Down
Larval fat body	1155 ± 130	4 of 4	45.2	Up
Whole fly	25 ± 3	4 of 4
CG6914 (CG6914) CG6914; FBgn0037172; 1630323_at
Accessions: NP_649399.1; NM_141142;
GeneOntology: 0042773 / ATP synthesis coupled electron transport /
BDGP gene expression has embryonic in situ data for CG6914: 2 pix of staining in 1 body parts.
VDRC has 2 RNAi stocks for FBgn0037172 available for purchase.
Tissue	mRNA Signal	Present Call	Enrichment	Affy Call
Brain	4 ± 0	1 of 4	0.1	Down
Head	6 ± 0	0 of 4	0.1	Down
Thoracicoabdominal ganglion	4 ± 0	0 of 4	0.1	Down
Crop	4 ± 0	0 of 4	0.1	Down
Midgut	7 ± 3	1 of 4	0.1	Down
Tubule	3 ± 0	0 of 4	0.1	Down
Hindgut	9 ± 2	3 of 4	0.1	Down
Ovary	3 ± 0	1 of 4	0.1	Down
Testis	755 ± 46	4 of 4	10.8	Up
Male accessory glands	9 ± 2	0 of 4	0.1	Down
Adult carcass	16 ± 4	2 of 4	0.2	Down
Larval tubule	6 ± 1	0 of 4	0.1	Down
Larval fat body	61 ± 22	4 of 4	0.9	None
Whole fly	69 ± 3	4 of 4
AOP2-related /// peroxiredoxin 2540 (CG12896 /// Prx2540-1 /// Prx2540-2) CG11765 /// CG12405 /// CG12896; FBgn0033518 /// FBgn0033520 /// FBgn0033521; 1631628_s_at
Accessions: NP_523683.1; /// NP_610584.2; /// NP_724931.1; NM_078959; /// NM_136740; /// NM_165769;
GeneOntology: 0006800 / oxygen and reactive oxygen species metabolic process ; 0006952 / defense response ; 0007498 / mesoderm devel
Tissue	mRNA Signal	Present Call	Enrichment	Affy Call
Brain	125 ± 5	4 of 4	0.3	Down
Head	639 ± 31	4 of 4	1.6	Up
Thoracicoabdominal ganglion	201 ± 14	4 of 4	0.5	Down
Crop	885 ± 37	4 of 4	2.2	Up
Midgut	673 ± 60	4 of 4	1.7	Up
Tubule	887 ± 241	4 of 4	2.2	Up
Hindgut	345 ± 30	4 of 4	0.9	None
Ovary	133 ± 6	4 of 4	0.3	Down
Testis	1461 ± 48	4 of 4	3.7	Up
Male accessory glands	127 ± 12	4 of 4	0.3	Down
Adult carcass	939 ± 24	4 of 4	2.4	Up
Larval tubule	369 ± 23	4 of 4	0.9	None
Larval fat body	2694 ± 400	4 of 4	6.8	Up
Whole fly	398 ± 40	4 of 4
CG11910 (CG11910) CG11910; FBgn0039332; 1629996_at					100
Accessions: NP_651393.1; NM_143136;
GeneOntology: 0006952 / defense response ; 0007155 / cell adhesion ; 0007166 / cell surface receptor linked signal transduction /
BDGP gene expression has embryonic in situ data for CG11910: 11 pix of staining in 3 body parts.
Homophila reports that CG11910 is a close match (1e-16) to human gene IGFALS;ALS (NP_004961), a gene associated with Acid-labile subunit, deficiency of (3).
VDRC has 2 RNAi stocks for FBgn0039332 available for purchase.
Tissue	mRNA Signal	Present Call	Enrichment	Affy Call
Brain	1368 ± 43	4 of 4	58	Up
Head	520 ± 7	4 of 4	22	Up
Thoracicoabdominal ganglion	2268 ± 77	4 of 4	96.1	Up
Crop	0 ± 0	0 of 4	0	Down
Midgut	1 ± 0	0 of 4	0.1	Down
Tubule	4 ± 0	0 of 4	0.2	Down
Hindgut	1 ± 0	0 of 4	0.1	Down
Ovary	0 ± 0	0 of 4	0	Down
Testis	1 ± 0	0 of 4	0.1	Down
Male accessory glands	3 ± 1	0 of 4	0.1	Down
Adult carcass	9 ± 2	1 of 4	0.4	Down
Larval tubule	1 ± 0	0 of 4	0.1	Down
Larval fat body	0 ± 0	0 of 4	0	Down
Whole fly	23 ± 1	4 of 4
Mediator complex subunit 14 (MED14) CG12031; FBgn0035145; 1640380_a_at
Accessions: NP_612041.2; /// NP_728534.1; NM_138197; /// NM_167835;
GeneOntology: 0006366 / transcription from RNA polymerase II promoter ; 0006367 / transcription initiation from RNA polymerase II pro
VDRC has 1 RNAi stocks for FBgn0035145 available for purchase.
Tissue	mRNA Signal	Present Call	Enrichment	Affy Call
Brain	196 ± 4	4 of 4	1.1	None
Head	134 ± 6	4 of 4	0.8	Down
Thoracicoabdominal ganglion	165 ± 3	4 of 4	0.9	None
Crop	147 ± 5	4 of 4	0.8	None
Midgut	121 ± 1	4 of 4	0.7	Down
Tubule	97 ± 2	4 of 4	0.5	Down
Hindgut	115 ± 4	4 of 4	0.6	Down
Ovary	381 ± 8	4 of 4	2.1	Up
Testis	102 ± 6	4 of 4	0.6	Down
Male accessory glands	223 ± 11	4 of 4	1.3	Up
Adult carcass	115 ± 5	4 of 4	0.7	Down
Larval tubule	156 ± 7	4 of 4	0.9	None
Larval fat body	139 ± 7	4 of 4	0.8	Down
Whole fly	177 ± 11	4 of 4
CG12325 (CG12325) CG12325; FBgn0033557; 1623924_at
Accessions: NP_610618.1; NM_136774;
GeneOntology: 0000910 / cytokinesis ; 0007049 / cell cycle ; 0007067 / mitosis /
Homophila reports that CG12325 is a close match (4e-16) to human gene GNB3 (NP_002066), a gene associated with {Hypertension, essential, susceptibility to}, 145500 (3).
BioGrid reports that CG12325 interacts with CG13811 .
VDRC has 2 RNAi stocks for FBgn0033557 available for purchase.
Tissue	mRNA Signal	Present Call	Enrichment	Affy Call
Brain	46 ± 3	4 of 4	0.5	Down
Head	41 ± 2	4 of 4	0.5	Down
Thoracicoabdominal ganglion	57 ± 2	4 of 4	0.6	Down
Crop	50 ± 3	4 of 4	0.6	Down
Midgut	45 ± 6	4 of 4	0.5	Down
Tubule	54 ± 8	4 of 4	0.6	Down
Hindgut	32 ± 2	4 of 4	0.4	Down
Ovary	219 ± 3	4 of 4	2.4	Up
Testis	17 ± 0	4 of 4	0.2	Down
Male accessory glands	91 ± 6	4 of 4	1	None
Adult carcass	38 ± 2	4 of 4	0.4	Down
Larval tubule	16 ± 1	4 of 4	0.2	Down
Larval fat body	21 ± 4	4 of 4	0.2	Down
Whole fly	90 ± 8	4 of 4
CG14321 (CG14321) CG14321; FBgn0038540; 1640733_at
Accessions: NP_650650.1; NM_142393;
VDRC has 1 RNAi stocks for FBgn0038540 available for purchase.
Tissue	mRNA Signal	Present Call	Enrichment	Affy Call
Brain	137 ± 7	4 of 4	11.6	Up
Head	52 ± 4	4 of 4	4.5	Up
Thoracicoabdominal ganglion	157 ± 5	4 of 4	13.3	Up
Crop	5 ± 1	0 of 4	0.5	Down
Midgut	1 ± 0	0 of 4	0.1	Down
Tubule	4 ± 0	0 of 4	0.3	Down
Hindgut	1 ± 0	0 of 4	0.1	Down
Ovary	2 ± 1	0 of 4	0.2	Down
Testis	8 ± 0	0 of 4	0.7	None
Male accessory glands	6 ± 2	0 of 4	0.5	None
Adult carcass	6 ± 3	0 of 4	0.6	None
Larval tubule	4 ± 2	0 of 4	0.4	Down
Larval fat body	8 ± 2	0 of 4	0.7	None
Whole fly	11 ± 1	0 of 4
CG12303 (CG12303) CG12303; FBgn0036083; 1634643_at
Accessions: NP_648393.1; NM_140136;
VDRC has 1 RNAi stocks for FBgn0036083 available for purchase.
Tissue	mRNA Signal	Present Call	Enrichment	Affy Call
Brain	4 ± 1	0 of 4	2.2	None
Head	3 ± 1	0 of 4	1.9	None
Thoracicoabdominal ganglion	4 ± 1	0 of 4	2.3	None
Crop	8 ± 4	1 of 4	4.5	None
Midgut	5 ± 2	0 of 4	3.2	None
Tubule	8 ± 1	0 of 4	4.7	Up
Hindgut	7 ± 2	0 of 4	4	None
Ovary	4 ± 1	0 of 4	2.4	None
Testis	2 ± 1	0 of 4	1.3	None
Male accessory glands	6 ± 2	0 of 4	3.3	None
Adult carcass	4 ± 0	0 of 4	2.5	None
Larval tubule	3 ± 1	0 of 4	1.9	None
Larval fat body	9 ± 3	0 of 4	5.2	None
Whole fly	1 ± 0	0 of 4
Ubiquitin conjugating enzyme 84D (Ubc84D) CG12799; FBgn0017456; 1633102_at
Accessions: NP_524260.1; NM_079536;
GeneOntology: 0006512 / ubiquitin cycle ; 0019538 / protein metabolic process /
Homophila reports that CG12799 is a close match (6e-17) to human gene (NP_003327), a gene associated with .
BioGrid reports that CG12799 interacts with CG3999 CG5576 CG5709 CG7486 CG1848 CG4303 .
VDRC has 1 RNAi stocks for FBgn0017456 available for purchase.
Tissue	mRNA Signal	Present Call	Enrichment	Affy Call
Brain	0 ± 0	0 of 4	0	Down
Head	2 ± 1	0 of 4	0	Down
Thoracicoabdominal ganglion	0 ± 0	0 of 4	0	Down
Crop	32 ± 3	4 of 4	0.4	Down
Midgut	1 ± 0	0 of 4	0	Down
Tubule	2 ± 0	0 of 4	0	Down
Hindgut	2 ± 0	0 of 4	0	Down
Ovary	1 ± 0	0 of 4	0	Down
Testis	1022 ± 39	4 of 4	12.7	Up
Male accessory glands	1 ± 0	0 of 4	0	Down
Adult carcass	2 ± 0	0 of 4	0	Down
Larval tubule	1 ± 0	0 of 4	0	Down
Larval fat body	42 ± 27	1 of 4	0.5	None
Whole fly	80 ± 5	4 of 4
CG13068 (CG13068 /// DyakCG13068) CG13068; FBgn0036588 /// FBgn0068451; 1623452_at
Accessions: NP_648856.1; NM_140599;
BioGrid reports that CG13068 interacts with CG6240 .
Tissue	mRNA Signal	Present Call	Enrichment	Affy Call
Brain	52 ± 4	4 of 4	0.6	None
Head	67 ± 5	4 of 4	0.8	None
Thoracicoabdominal ganglion	79 ± 2	4 of 4	1	None
Crop	66 ± 2	4 of 4	0.8	None
Midgut	196 ± 6	4 of 4	2.4	Up
Tubule	56 ± 4	4 of 4	0.7	Down
Hindgut	105 ± 7	4 of 4	1.3	None
Ovary	73 ± 1	4 of 4	0.9	None
Testis	45 ± 3	4 of 4	0.5	Down
Male accessory glands	96 ± 7	4 of 4	1.2	None
Adult carcass	123 ± 14	4 of 4	1.5	None
Larval tubule	58 ± 3	3 of 4	0.7	None
Larval fat body	75 ± 8	4 of 4	0.9	None
Whole fly	83 ± 8	4 of 4
spitz (spi) CG10334; FBgn0005672; 1627453_s_at
[truncated: 1,397 more rows]
